# Supplementary material for: Causal effects of specific gut microbiota on musculoskeletal diseases: a bidirectional two-sample Mendelian randomization study
Source: Front Microbiol. 2023 Aug 17;14:1238800. doi: 10.3389/fmicb.2023.1238800 (PMC10469765; doi:10.3389/fmicb.2023.1238800)
Supplement: Supplementary file 2 [file Data_Sheet_2.xlsx]

## Sheet: Supplementary Table S1. Detaile
Supplementary Table S1. Detailed characteristics of GWAS associated with exposures and outcomes in the study.
Traits	Consortium	Year	Population	Sample size	Reference
Exposure
Gut microbiota	MiBioGen Consortium	2021	European	18340	33462485
Outcome
Osteoporosis	MRC-IEU	2018	European	462933	25826379
Fracture	MRC-IEU	2018	European	460389	30598549
Hand grip strength (right)	MRC-IEU	2018	European	461089	25826379
Hand grip strength (left)	MRC-IEU	2018	European	461026	25826379
Appendicular lean mass	UK Biobank	2020	European	450243	33097823
Low back pain	FINNGEN	2021	European	144806	Kurki et al.
Rheumatoid arthritis	NA	2014	European	58284	24390342
Ankylosing spondylitis	NA	2013	European	22647	23749187
Note: GWAS, genome-wide association study.

## Sheet: Supplementary Table S2. The est
Supplementary Table S2. The estimates of two-sample MR of gut microbiome and osteoporosis (P < 1×10-5)
Outcome	Exposure	Methods	SNP	OR	Se	or_lci95	or_uci95	estimate	P value
Osteoporosis	class.Actinobacteria.id.419.summary.txt.gz	MR Egger	20	0.00298043	1.00448	0.998628	1.01036	1.00 (1.00-1.01)	0.151137
Osteoporosis	class.Actinobacteria.id.419.summary.txt.gz	Weighted median	20	0.00152308	1.00221	0.999218	1.0052	1.00 (1.00-1.01)	0.148075
Osteoporosis	class.Actinobacteria.id.419.summary.txt.gz	Inverse variance weighted	20	0.00100466	1.00107	0.999098	1.00304	1.00 (1.00-1.00)	0.288338
Osteoporosis	class.Actinobacteria.id.419.summary.txt.gz	Simple mode	20	0.00287433	0.997081	0.99148	1.00271	1.00 (0.99-1.00)	0.321952
Osteoporosis	class.Actinobacteria.id.419.summary.txt.gz	Weighted mode	20	0.00199543	1.00315	0.999234	1.00708	1.00 (1.00-1.01)	0.131535
Osteoporosis	class.Alphaproteobacteria.id.2379.summary.txt.gz	MR Egger	7	0.00561524	0.999369	0.98843	1.01043	1.00 (0.99-1.01)	0.914874
Osteoporosis	class.Alphaproteobacteria.id.2379.summary.txt.gz	Weighted median	7	0.00178479	1.00115	0.997651	1.00466	1.00 (1.00-1.00)	0.520487
Osteoporosis	class.Alphaproteobacteria.id.2379.summary.txt.gz	Inverse variance weighted	7	0.00147266	1.00095	0.998061	1.00384	1.00 (1.00-1.00)	0.520639
Osteoporosis	class.Alphaproteobacteria.id.2379.summary.txt.gz	Simple mode	7	0.00255202	1.00207	0.997071	1.0071	1.00 (1.00-1.01)	0.448583
Osteoporosis	class.Alphaproteobacteria.id.2379.summary.txt.gz	Weighted mode	7	0.00251828	1.00189	0.996962	1.00685	1.00 (1.00-1.01)	0.480669
Osteoporosis	class.Bacilli.id.1673.summary.txt.gz	MR Egger	17	0.00465766	0.998673	0.989598	1.00783	1.00 (0.99-1.01)	0.779522
Osteoporosis	class.Bacilli.id.1673.summary.txt.gz	Weighted median	17	0.00176345	1.00007	0.996623	1.00354	1.00 (1.00-1.00)	0.966465
Osteoporosis	class.Bacilli.id.1673.summary.txt.gz	Inverse variance weighted	17	0.00124895	1.00044	0.997996	1.00289	1.00 (1.00-1.00)	0.723543
Osteoporosis	class.Bacilli.id.1673.summary.txt.gz	Simple mode	17	0.00316906	1.00165	0.995447	1.00789	1.00 (1.00-1.01)	0.61013
Osteoporosis	class.Bacilli.id.1673.summary.txt.gz	Weighted mode	17	0.00310564	1.0014	0.995322	1.00751	1.00 (1.00-1.01)	0.658698
Osteoporosis	class.Bacteroidia.id.912.summary.txt.gz	MR Egger	13	0.00405581	1.00296	0.995018	1.01096	1.00 (1.00-1.01)	0.481433
Osteoporosis	class.Bacteroidia.id.912.summary.txt.gz	Weighted median	13	0.00193273	1.00309	0.999296	1.0069	1.00 (1.00-1.01)	0.110628
Osteoporosis	class.Bacteroidia.id.912.summary.txt.gz	Inverse variance weighted	13	0.00177907	1.00186	0.998369	1.00536	1.00 (1.00-1.01)	0.297281
Osteoporosis	class.Bacteroidia.id.912.summary.txt.gz	Simple mode	13	0.00286599	1.00287	0.997251	1.00852	1.00 (1.00-1.01)	0.337327
Osteoporosis	class.Bacteroidia.id.912.summary.txt.gz	Weighted mode	13	0.00246331	1.00315	0.998321	1.00801	1.00 (1.00-1.01)	0.225537
Osteoporosis	class.Betaproteobacteria.id.2867.summary.txt.gz	MR Egger	12	0.00522703	1.00441	0.994173	1.01475	1.00 (0.99-1.01)	0.419519
Osteoporosis	class.Betaproteobacteria.id.2867.summary.txt.gz	Weighted median	12	0.0019969	0.998287	0.994388	1.0022	1.00 (0.99-1.00)	0.390695
Osteoporosis	class.Betaproteobacteria.id.2867.summary.txt.gz	Inverse variance weighted	12	0.00148802	0.999378	0.996467	1.0023	1.00 (1.00-1.00)	0.675704
Osteoporosis	class.Betaproteobacteria.id.2867.summary.txt.gz	Simple mode	12	0.00325089	0.998269	0.991929	1.00465	1.00 (0.99-1.00)	0.604761
Osteoporosis	class.Betaproteobacteria.id.2867.summary.txt.gz	Weighted mode	12	0.00301101	0.99815	0.992277	1.00406	1.00 (0.99-1.00)	0.551058
Osteoporosis	class.Clostridia.id.1859.summary.txt.gz	MR Egger	12	0.0100437	1.00469	0.985104	1.02466	1.00 (0.99-1.02)	0.651366
Osteoporosis	class.Clostridia.id.1859.summary.txt.gz	Weighted median	12	0.00216152	0.99815	0.99393	1.00239	1.00 (0.99-1.00)	0.391692
Osteoporosis	class.Clostridia.id.1859.summary.txt.gz	Inverse variance weighted	12	0.00184647	0.999796	0.996185	1.00342	1.00 (1.00-1.00)	0.912209
Osteoporosis	class.Clostridia.id.1859.summary.txt.gz	Simple mode	12	0.00377261	0.996856	0.989512	1.00425	1.00 (0.99-1.00)	0.421665
Osteoporosis	class.Clostridia.id.1859.summary.txt.gz	Weighted mode	12	0.00349367	0.997268	0.990462	1.00412	1.00 (0.99-1.00)	0.450075
Osteoporosis	class.Coriobacteriia.id.809.summary.txt.gz	MR Egger	18	0.00612056	0.991534	0.97971	1.0035	0.99 (0.98-1.00)	0.183817
Osteoporosis	class.Coriobacteriia.id.809.summary.txt.gz	Weighted median	18	0.00192939	1.00035	0.996574	1.00414	1.00 (1.00-1.00)	0.85607
Osteoporosis	class.Coriobacteriia.id.809.summary.txt.gz	Inverse variance weighted	18	0.00152004	0.99873	0.995759	1.00171	1.00 (1.00-1.00)	0.403162
Osteoporosis	class.Coriobacteriia.id.809.summary.txt.gz	Simple mode	18	0.00369053	1.00173	0.994513	1.00901	1.00 (0.99-1.01)	0.644856
Osteoporosis	class.Coriobacteriia.id.809.summary.txt.gz	Weighted mode	18	0.00376883	1.0014	0.994032	1.00883	1.00 (0.99-1.01)	0.714651
Osteoporosis	class.Deltaproteobacteria.id.3087.summary.txt.gz	MR Egger	13	0.00358348	1.00126	0.99425	1.00831	1.00 (0.99-1.01)	0.73245
Osteoporosis	class.Deltaproteobacteria.id.3087.summary.txt.gz	Weighted median	13	0.00169141	1.00048	0.997172	1.00381	1.00 (1.00-1.00)	0.775309
Osteoporosis	class.Deltaproteobacteria.id.3087.summary.txt.gz	Inverse variance weighted	13	0.00128011	0.999951	0.997446	1.00246	1.00 (1.00-1.00)	0.969681
Osteoporosis	class.Deltaproteobacteria.id.3087.summary.txt.gz	Simple mode	13	0.00300204	0.996463	0.990617	1.00234	1.00 (0.99-1.00)	0.260795
Osteoporosis	class.Deltaproteobacteria.id.3087.summary.txt.gz	Weighted mode	13	0.00282107	0.996502	0.991007	1.00203	1.00 (0.99-1.00)	0.237907
Osteoporosis	class.Erysipelotrichia.id.2147.summary.txt.gz	MR Egger	13	0.00625422	1.00933	0.997034	1.02178	1.01 (1.00-1.02)	0.165611
Osteoporosis	class.Erysipelotrichia.id.2147.summary.txt.gz	Weighted median	13	0.00193367	1.00245	0.998656	1.00625	1.00 (1.00-1.01)	0.206075
Osteoporosis	class.Erysipelotrichia.id.2147.summary.txt.gz	Inverse variance weighted	13	0.00146993	1.00149	0.998605	1.00438	1.00 (1.00-1.00)	0.31235
Osteoporosis	class.Erysipelotrichia.id.2147.summary.txt.gz	Simple mode	13	0.00304707	1.00207	0.996108	1.00808	1.00 (1.00-1.01)	0.50936
Osteoporosis	class.Erysipelotrichia.id.2147.summary.txt.gz	Weighted mode	13	0.00305358	1.00231	0.996334	1.00833	1.00 (1.00-1.01)	0.46359
Osteoporosis	class.Gammaproteobacteria.id.3303.summary.txt.gz	MR Egger	7	0.00608545	1.01034	0.998357	1.02246	1.01 (1.00-1.02)	0.151855
Osteoporosis	class.Gammaproteobacteria.id.3303.summary.txt.gz	Weighted median	7	0.00227005	1.00097	0.996526	1.00543	1.00 (1.00-1.01)	0.669444
Osteoporosis	class.Gammaproteobacteria.id.3303.summary.txt.gz	Inverse variance weighted	7	0.00182889	1.00098	0.997398	1.00457	1.00 (1.00-1.00)	0.592364
Osteoporosis	class.Gammaproteobacteria.id.3303.summary.txt.gz	Simple mode	7	0.00364581	0.998784	0.991672	1.00595	1.00 (0.99-1.01)	0.749899
Osteoporosis	class.Gammaproteobacteria.id.3303.summary.txt.gz	Weighted mode	7	0.00361006	0.998784	0.991742	1.00588	1.00 (0.99-1.01)	0.747528
Osteoporosis	class.Lentisphaeria.id.2250.summary.txt.gz	MR Egger	8	0.00320847	0.989927	0.983721	0.996171	0.99 (0.98-1.00)	0.0196758
Osteoporosis	class.Lentisphaeria.id.2250.summary.txt.gz	Weighted median	8	0.0013184	0.998027	0.995451	1.00061	1.00 (1.00-1.00)	0.134096
Osteoporosis	class.Lentisphaeria.id.2250.summary.txt.gz	Inverse variance weighted	8	0.00113219	0.998027	0.995815	1.00024	1.00 (1.00-1.00)	0.0811342
Osteoporosis	class.Lentisphaeria.id.2250.summary.txt.gz	Simple mode	8	0.00241152	0.998317	0.99361	1.00305	1.00 (0.99-1.00)	0.507461
Osteoporosis	class.Lentisphaeria.id.2250.summary.txt.gz	Weighted mode	8	0.00248551	0.998393	0.993541	1.00327	1.00 (0.99-1.00)	0.538146
Osteoporosis	class.Melainabacteria.id.1589.summary.txt.gz	MR Egger	10	0.00397548	0.999968	0.992206	1.00779	1.00 (0.99-1.01)	0.993709
Osteoporosis	class.Melainabacteria.id.1589.summary.txt.gz	Weighted median	10	0.00135013	1.00104	0.998394	1.00369	1.00 (1.00-1.00)	0.441516
Osteoporosis	class.Melainabacteria.id.1589.summary.txt.gz	Inverse variance weighted	10	0.00132858	1.00009	0.997485	1.00269	1.00 (1.00-1.00)	0.948284
Osteoporosis	class.Melainabacteria.id.1589.summary.txt.gz	Simple mode	10	0.00234569	1.00132	0.996728	1.00594	1.00 (1.00-1.01)	0.587192
Osteoporosis	class.Melainabacteria.id.1589.summary.txt.gz	Weighted mode	10	0.00220561	1.00143	0.997114	1.00577	1.00 (1.00-1.01)	0.532285
Osteoporosis	class.Methanobacteria.id.119.summary.txt.gz	MR Egger	10	0.00417165	0.994261	0.986164	1.00242	0.99 (0.99-1.00)	0.205006
Osteoporosis	class.Methanobacteria.id.119.summary.txt.gz	Weighted median	10	0.00108412	0.999765	0.997643	1.00189	1.00 (1.00-1.00)	0.828391
Osteoporosis	class.Methanobacteria.id.119.summary.txt.gz	Inverse variance weighted	10	0.00103551	0.999551	0.997524	1.00158	1.00 (1.00-1.00)	0.6643
Osteoporosis	class.Methanobacteria.id.119.summary.txt.gz	Simple mode	10	0.00200593	1.00009	0.996163	1.00403	1.00 (1.00-1.00)	0.966393
Osteoporosis	class.Methanobacteria.id.119.summary.txt.gz	Weighted mode	10	0.00196082	1.00005	0.99621	1.0039	1.00 (1.00-1.00)	0.981847
Osteoporosis	class.Mollicutes.id.3920.summary.txt.gz	MR Egger	12	0.00392567	0.996764	0.989124	1.00446	1.00 (0.99-1.00)	0.428231
Osteoporosis	class.Mollicutes.id.3920.summary.txt.gz	Weighted median	12	0.0016116	0.998711	0.995562	1.00187	1.00 (1.00-1.00)	0.423642
Osteoporosis	class.Mollicutes.id.3920.summary.txt.gz	Inverse variance weighted	12	0.00120338	1.00013	0.997774	1.00249	1.00 (1.00-1.00)	0.913764
Osteoporosis	class.Mollicutes.id.3920.summary.txt.gz	Simple mode	12	0.00257226	0.998412	0.993392	1.00346	1.00 (0.99-1.00)	0.549372
Osteoporosis	class.Mollicutes.id.3920.summary.txt.gz	Weighted mode	12	0.00243062	0.998022	0.993279	1.00279	1.00 (0.99-1.00)	0.432565
Osteoporosis	class.Negativicutes.id.2164.summary.txt.gz	MR Egger	12	0.0046565	0.99194	0.982928	1.00103	0.99 (0.98-1.00)	0.112873
Osteoporosis	class.Negativicutes.id.2164.summary.txt.gz	Weighted median	12	0.00202271	1.00016	0.996204	1.00413	1.00 (1.00-1.00)	0.936473
Osteoporosis	class.Negativicutes.id.2164.summary.txt.gz	Inverse variance weighted	12	0.0014803	0.999505	0.996609	1.00241	1.00 (1.00-1.00)	0.738075
Osteoporosis	class.Negativicutes.id.2164.summary.txt.gz	Simple mode	12	0.00365904	1.00031	0.993164	1.00751	1.00 (0.99-1.01)	0.933535
Osteoporosis	class.Negativicutes.id.2164.summary.txt.gz	Weighted mode	12	0.0036822	1.00025	0.993061	1.0075	1.00 (0.99-1.01)	0.94618
Osteoporosis	class.Verrucomicrobiae.id.4029.summary.txt.gz	MR Egger	11	0.0120569	0.996502	0.973229	1.02033	1.00 (0.97-1.02)	0.777904
Osteoporosis	class.Verrucomicrobiae.id.4029.summary.txt.gz	Weighted median	11	0.00199868	0.998838	0.994933	1.00276	1.00 (0.99-1.00)	0.560865
Osteoporosis	class.Verrucomicrobiae.id.4029.summary.txt.gz	Inverse variance weighted	11	0.001812	0.998143	0.994605	1.00169	1.00 (0.99-1.00)	0.305062
Osteoporosis	class.Verrucomicrobiae.id.4029.summary.txt.gz	Simple mode	11	0.00333694	0.999104	0.992591	1.00566	1.00 (0.99-1.01)	0.793742
Osteoporosis	class.Verrucomicrobiae.id.4029.summary.txt.gz	Weighted mode	11	0.0031849	0.999104	0.992887	1.00536	1.00 (0.99-1.01)	0.784171
Osteoporosis	family.Acidaminococcaceae.id.2166.summary.txt.gz	MR Egger	6	0.00536748	1.00379	0.993287	1.01441	1.00 (0.99-1.01)	0.51963
Osteoporosis	family.Acidaminococcaceae.id.2166.summary.txt.gz	Weighted median	6	0.00203397	1.00186	0.997874	1.00586	1.00 (1.00-1.01)	0.360777
Osteoporosis	family.Acidaminococcaceae.id.2166.summary.txt.gz	Inverse variance weighted	6	0.00169297	1.00086	0.997546	1.00419	1.00 (1.00-1.00)	0.611043
Osteoporosis	family.Acidaminococcaceae.id.2166.summary.txt.gz	Simple mode	6	0.00289786	1.00213	0.99645	1.00783	1.00 (1.00-1.01)	0.49657
Osteoporosis	family.Acidaminococcaceae.id.2166.summary.txt.gz	Weighted mode	6	0.00299384	1.00215	0.996291	1.00805	1.00 (1.00-1.01)	0.504393
Osteoporosis	family.Actinomycetaceae.id.421.summary.txt.gz	MR Egger	5	0.00371313	0.998261	0.991022	1.00555	1.00 (0.99-1.01)	0.671191
Osteoporosis	family.Actinomycetaceae.id.421.summary.txt.gz	Weighted median	5	0.00174427	1.00007	0.996653	1.00349	1.00 (1.00-1.00)	0.96997
Osteoporosis	family.Actinomycetaceae.id.421.summary.txt.gz	Inverse variance weighted	5	0.00145004	1.00033	0.997486	1.00317	1.00 (1.00-1.00)	0.822447
Osteoporosis	family.Actinomycetaceae.id.421.summary.txt.gz	Simple mode	5	0.00245192	1.00012	0.995321	1.00493	1.00 (1.00-1.00)	0.964635
Osteoporosis	family.Actinomycetaceae.id.421.summary.txt.gz	Weighted mode	5	0.00225225	1.0001	0.995696	1.00453	1.00 (1.00-1.00)	0.966412
Osteoporosis	family.Alcaligenaceae.id.2875.summary.txt.gz	MR Egger	15	0.00570804	1.0097	0.998462	1.02105	1.01 (1.00-1.02)	0.11478
Osteoporosis	family.Alcaligenaceae.id.2875.summary.txt.gz	Weighted median	15	0.00184533	0.997811	0.994208	1.00143	1.00 (0.99-1.00)	0.23491
Osteoporosis	family.Alcaligenaceae.id.2875.summary.txt.gz	Inverse variance weighted	15	0.00139543	0.999216	0.996487	1.00195	1.00 (1.00-1.00)	0.573952
Osteoporosis	family.Alcaligenaceae.id.2875.summary.txt.gz	Simple mode	15	0.00334083	0.9975	0.990989	1.00405	1.00 (0.99-1.00)	0.466057
Osteoporosis	family.Alcaligenaceae.id.2875.summary.txt.gz	Weighted mode	15	0.00294488	0.9975	0.991759	1.00327	1.00 (0.99-1.00)	0.409576
Osteoporosis	family.Bacteroidaceae.id.917.summary.txt.gz	MR Egger	9	0.0123816	1.00224	0.97821	1.02686	1.00 (0.98-1.03)	0.861721
Osteoporosis	family.Bacteroidaceae.id.917.summary.txt.gz	Weighted median	9	0.00251708	1.00274	0.997803	1.0077	1.00 (1.00-1.01)	0.277448
Osteoporosis	family.Bacteroidaceae.id.917.summary.txt.gz	Inverse variance weighted	9	0.00220172	1.0025	0.998186	1.00684	1.00 (1.00-1.01)	0.256318
Osteoporosis	family.Bacteroidaceae.id.917.summary.txt.gz	Simple mode	9	0.00414579	1.00269	0.994572	1.01087	1.00 (0.99-1.01)	0.535648
Osteoporosis	family.Bacteroidaceae.id.917.summary.txt.gz	Weighted mode	9	0.00414962	1.00214	0.994021	1.01032	1.00 (0.99-1.01)	0.620673
Osteoporosis	family.BacteroidalesS24.7group.id.11173.summary.txt.gz	MR Egger	9	0.00540231	0.998392	0.987876	1.00902	1.00 (0.99-1.01)	0.774385
Osteoporosis	family.BacteroidalesS24.7group.id.11173.summary.txt.gz	Weighted median	9	0.00164636	0.998256	0.99504	1.00148	1.00 (1.00-1.00)	0.28903
Osteoporosis	family.BacteroidalesS24.7group.id.11173.summary.txt.gz	Inverse variance weighted	9	0.00115514	0.997764	0.995508	1.00003	1.00 (1.00-1.00)	0.0526393
Osteoporosis	family.BacteroidalesS24.7group.id.11173.summary.txt.gz	Simple mode	9	0.00272423	0.999186	0.993865	1.00454	1.00 (0.99-1.00)	0.772691
Osteoporosis	family.BacteroidalesS24.7group.id.11173.summary.txt.gz	Weighted mode	9	0.00256454	0.999401	0.99439	1.00444	1.00 (0.99-1.00)	0.820986
Osteoporosis	family.Bifidobacteriaceae.id.433.summary.txt.gz	MR Egger	21	0.00336551	1.00616	0.999542	1.01282	1.01 (1.00-1.01)	0.0839528
Osteoporosis	family.Bifidobacteriaceae.id.433.summary.txt.gz	Weighted median	21	0.00142634	1.00063	0.997841	1.00344	1.00 (1.00-1.00)	0.656546
Osteoporosis	family.Bifidobacteriaceae.id.433.summary.txt.gz	Inverse variance weighted	21	0.000960768	1.00008	0.9982	1.00197	1.00 (1.00-1.00)	0.932495
Osteoporosis	family.Bifidobacteriaceae.id.433.summary.txt.gz	Simple mode	21	0.00273037	0.997444	0.992121	1.0028	1.00 (0.99-1.00)	0.359849
Osteoporosis	family.Bifidobacteriaceae.id.433.summary.txt.gz	Weighted mode	21	0.00212464	1.00242	0.998258	1.00661	1.00 (1.00-1.01)	0.268004
Osteoporosis	family.Christensenellaceae.id.1866.summary.txt.gz	MR Egger	8	0.00902124	0.98911	0.971775	1.00675	0.99 (0.97-1.01)	0.270435
Osteoporosis	family.Christensenellaceae.id.1866.summary.txt.gz	Weighted median	8	0.00244962	0.999651	0.994863	1.00446	1.00 (0.99-1.00)	0.886707
Osteoporosis	family.Christensenellaceae.id.1866.summary.txt.gz	Inverse variance weighted	8	0.00184378	0.999896	0.996289	1.00352	1.00 (1.00-1.00)	0.954856
Osteoporosis	family.Christensenellaceae.id.1866.summary.txt.gz	Simple mode	8	0.00383167	0.999772	0.992292	1.00731	1.00 (0.99-1.01)	0.954198
Osteoporosis	family.Christensenellaceae.id.1866.summary.txt.gz	Weighted mode	8	0.00360409	0.999713	0.992676	1.0068	1.00 (0.99-1.01)	0.938716
Osteoporosis	family.Clostridiaceae1.id.1869.summary.txt.gz	MR Egger	10	0.00632348	0.998895	0.986591	1.01135	1.00 (0.99-1.01)	0.865567
Osteoporosis	family.Clostridiaceae1.id.1869.summary.txt.gz	Weighted median	10	0.00214908	1.00224	0.998027	1.00647	1.00 (1.00-1.01)	0.297963
Osteoporosis	family.Clostridiaceae1.id.1869.summary.txt.gz	Inverse variance weighted	10	0.00211748	1.00138	0.997232	1.00554	1.00 (1.00-1.01)	0.51504
Osteoporosis	family.Clostridiaceae1.id.1869.summary.txt.gz	Simple mode	10	0.0035343	1.00347	0.996547	1.01045	1.00 (1.00-1.01)	0.352029
Osteoporosis	family.Clostridiaceae1.id.1869.summary.txt.gz	Weighted mode	10	0.00301226	1.00284	0.996935	1.00878	1.00 (1.00-1.01)	0.371306
Osteoporosis	family.ClostridialesvadinBB60group.id.11286.summary.txt.gz	MR Egger	15	0.00310753	1.00376	0.99767	1.0099	1.00 (1.00-1.01)	0.248112
Osteoporosis	family.ClostridialesvadinBB60group.id.11286.summary.txt.gz	Weighted median	15	0.00139523	1.00017	0.997438	1.00291	1.00 (1.00-1.00)	0.903238
Osteoporosis	family.ClostridialesvadinBB60group.id.11286.summary.txt.gz	Inverse variance weighted	15	0.00110104	1.00095	0.998794	1.00311	1.00 (1.00-1.00)	0.387585
Osteoporosis	family.ClostridialesvadinBB60group.id.11286.summary.txt.gz	Simple mode	15	0.00253875	0.99863	0.993673	1.00361	1.00 (0.99-1.00)	0.597713
Osteoporosis	family.ClostridialesvadinBB60group.id.11286.summary.txt.gz	Weighted mode	15	0.00228476	0.999251	0.994786	1.00374	1.00 (0.99-1.00)	0.747884
Osteoporosis	family.Coriobacteriaceae.id.811.summary.txt.gz	MR Egger	18	0.00612056	0.991534	0.97971	1.0035	0.99 (0.98-1.00)	0.183817
Osteoporosis	family.Coriobacteriaceae.id.811.summary.txt.gz	Weighted median	18	0.00181468	1.00035	0.996798	1.00391	1.00 (1.00-1.00)	0.84708
Osteoporosis	family.Coriobacteriaceae.id.811.summary.txt.gz	Inverse variance weighted	18	0.00152004	0.99873	0.995759	1.00171	1.00 (1.00-1.00)	0.403162
Osteoporosis	family.Coriobacteriaceae.id.811.summary.txt.gz	Simple mode	18	0.00359251	1.00173	0.994705	1.00881	1.00 (0.99-1.01)	0.635918
Osteoporosis	family.Coriobacteriaceae.id.811.summary.txt.gz	Weighted mode	18	0.00377534	1.0014	0.994019	1.00884	1.00 (0.99-1.01)	0.71512
Osteoporosis	family.Defluviitaleaceae.id.1924.summary.txt.gz	MR Egger	12	0.00334651	0.997011	0.990493	1.00357	1.00 (0.99-1.00)	0.392068
Osteoporosis	family.Defluviitaleaceae.id.1924.summary.txt.gz	Weighted median	12	0.00137586	0.999028	0.996337	1.00173	1.00 (1.00-1.00)	0.479525
Osteoporosis	family.Defluviitaleaceae.id.1924.summary.txt.gz	Inverse variance weighted	12	0.00101252	0.99896	0.996979	1.00094	1.00 (1.00-1.00)	0.304004
Osteoporosis	family.Defluviitaleaceae.id.1924.summary.txt.gz	Simple mode	12	0.00235648	0.999131	0.994527	1.00376	1.00 (0.99-1.00)	0.719087
Osteoporosis	family.Defluviitaleaceae.id.1924.summary.txt.gz	Weighted mode	12	0.00209561	0.998969	0.994874	1.00308	1.00 (0.99-1.00)	0.632102
Osteoporosis	family.Desulfovibrionaceae.id.3169.summary.txt.gz	MR Egger	10	0.0035663	1.00056	0.993591	1.00758	1.00 (0.99-1.01)	0.878964
Osteoporosis	family.Desulfovibrionaceae.id.3169.summary.txt.gz	Weighted median	10	0.0018405	1.0024	0.998792	1.00602	1.00 (1.00-1.01)	0.192499
Osteoporosis	family.Desulfovibrionaceae.id.3169.summary.txt.gz	Inverse variance weighted	10	0.00141041	1.00079	0.998026	1.00356	1.00 (1.00-1.00)	0.576056
Osteoporosis	family.Desulfovibrionaceae.id.3169.summary.txt.gz	Simple mode	10	0.0029589	1.00334	0.997541	1.00918	1.00 (1.00-1.01)	0.2885
Osteoporosis	family.Desulfovibrionaceae.id.3169.summary.txt.gz	Weighted mode	10	0.00273797	1.00286	0.997492	1.00826	1.00 (1.00-1.01)	0.324252
Osteoporosis	family.Enterobacteriaceae.id.3469.summary.txt.gz	MR Egger	7	0.0106931	0.995484	0.974837	1.01657	1.00 (0.97-1.02)	0.689673
Osteoporosis	family.Enterobacteriaceae.id.3469.summary.txt.gz	Weighted median	7	0.00245533	1.00005	0.995247	1.00487	1.00 (1.00-1.00)	0.984221
Osteoporosis	family.Enterobacteriaceae.id.3469.summary.txt.gz	Inverse variance weighted	7	0.00178641	0.999425	0.995932	1.00293	1.00 (1.00-1.00)	0.747396
Osteoporosis	family.Enterobacteriaceae.id.3469.summary.txt.gz	Simple mode	7	0.00345829	1.00094	0.994173	1.00774	1.00 (0.99-1.01)	0.79603
Osteoporosis	family.Enterobacteriaceae.id.3469.summary.txt.gz	Weighted mode	7	0.00361039	1.00117	0.994114	1.00828	1.00 (0.99-1.01)	0.756332
Osteoporosis	family.Erysipelotrichaceae.id.2149.summary.txt.gz	MR Egger	13	0.00625422	1.00933	0.997034	1.02178	1.01 (1.00-1.02)	0.165611
Osteoporosis	family.Erysipelotrichaceae.id.2149.summary.txt.gz	Weighted median	13	0.00186902	1.00245	0.998782	1.00613	1.00 (1.00-1.01)	0.190816
Osteoporosis	family.Erysipelotrichaceae.id.2149.summary.txt.gz	Inverse variance weighted	13	0.00146993	1.00149	0.998605	1.00438	1.00 (1.00-1.00)	0.31235
Osteoporosis	family.Erysipelotrichaceae.id.2149.summary.txt.gz	Simple mode	13	0.00302436	1.00207	0.996152	1.00803	1.00 (1.00-1.01)	0.506245
Osteoporosis	family.Erysipelotrichaceae.id.2149.summary.txt.gz	Weighted mode	13	0.00305368	1.00231	0.996333	1.00833	1.00 (1.00-1.01)	0.463606
Osteoporosis	family.FamilyXI.id.1936.summary.txt.gz	MR Egger	8	0.0059317	0.999727	0.988171	1.01142	1.00 (0.99-1.01)	0.964799
Osteoporosis	family.FamilyXI.id.1936.summary.txt.gz	Weighted median	8	0.00107652	1.00001	0.997905	1.00212	1.00 (1.00-1.00)	0.990535
Osteoporosis	family.FamilyXI.id.1936.summary.txt.gz	Inverse variance weighted	8	0.000858644	0.999978	0.998296	1.00166	1.00 (1.00-1.00)	0.979507
Osteoporosis	family.FamilyXI.id.1936.summary.txt.gz	Simple mode	8	0.00191907	1.00018	0.996424	1.00395	1.00 (1.00-1.00)	0.928162
Osteoporosis	family.FamilyXI.id.1936.summary.txt.gz	Weighted mode	8	0.00179499	1.00031	0.996793	1.00383	1.00 (1.00-1.00)	0.869651
Osteoporosis	family.FamilyXIII.id.1957.summary.txt.gz	MR Egger	11	0.00513588	0.998367	0.988368	1.00847	1.00 (0.99-1.01)	0.757586
Osteoporosis	family.FamilyXIII.id.1957.summary.txt.gz	Weighted median	11	0.00191525	0.996858	0.993123	1.00061	1.00 (0.99-1.00)	0.100364
Osteoporosis	family.FamilyXIII.id.1957.summary.txt.gz	Inverse variance weighted	11	0.00152319	0.998103	0.995128	1.00109	1.00 (1.00-1.00)	0.212628
Osteoporosis	family.FamilyXIII.id.1957.summary.txt.gz	Simple mode	11	0.00307159	0.996385	0.990404	1.0024	1.00 (0.99-1.00)	0.265624
Osteoporosis	family.FamilyXIII.id.1957.summary.txt.gz	Weighted mode	11	0.00275934	0.996419	0.991045	1.00182	1.00 (0.99-1.00)	0.222743
Osteoporosis	family.Lachnospiraceae.id.1987.summary.txt.gz	MR Egger	16	0.00412651	1.00197	0.993896	1.0101	1.00 (0.99-1.01)	0.641171
Osteoporosis	family.Lachnospiraceae.id.1987.summary.txt.gz	Weighted median	16	0.00177028	1.00186	0.998392	1.00534	1.00 (1.00-1.01)	0.293393
Osteoporosis	family.Lachnospiraceae.id.1987.summary.txt.gz	Inverse variance weighted	16	0.00131393	1.00134	0.99876	1.00392	1.00 (1.00-1.00)	0.309673
Osteoporosis	family.Lachnospiraceae.id.1987.summary.txt.gz	Simple mode	16	0.00278422	1.00161	0.996156	1.00709	1.00 (1.00-1.01)	0.572776
Osteoporosis	family.Lachnospiraceae.id.1987.summary.txt.gz	Weighted mode	16	0.00288202	1.00144	0.995802	1.00712	1.00 (1.00-1.01)	0.624201
Osteoporosis	family.Lactobacillaceae.id.1836.summary.txt.gz	MR Egger	10	0.0027632	0.994076	0.988706	0.999474	0.99 (0.99-1.00)	0.0637377
Osteoporosis	family.Lactobacillaceae.id.1836.summary.txt.gz	Weighted median	10	0.00143314	0.999971	0.997166	1.00278	1.00 (1.00-1.00)	0.984085
Osteoporosis	family.Lactobacillaceae.id.1836.summary.txt.gz	Inverse variance weighted	10	0.0012763	0.999824	0.997326	1.00233	1.00 (1.00-1.00)	0.890093
Osteoporosis	family.Lactobacillaceae.id.1836.summary.txt.gz	Simple mode	10	0.00268732	1.00082	0.995561	1.0061	1.00 (1.00-1.01)	0.767677
Osteoporosis	family.Lactobacillaceae.id.1836.summary.txt.gz	Weighted mode	10	0.00229638	1.00004	0.995551	1.00455	1.00 (1.00-1.00)	0.985673
Osteoporosis	family.Methanobacteriaceae.id.121.summary.txt.gz	MR Egger	10	0.00417165	0.994261	0.986164	1.00242	0.99 (0.99-1.00)	0.205006
Osteoporosis	family.Methanobacteriaceae.id.121.summary.txt.gz	Weighted median	10	0.00105626	0.999765	0.997697	1.00184	1.00 (1.00-1.00)	0.823937
Osteoporosis	family.Methanobacteriaceae.id.121.summary.txt.gz	Inverse variance weighted	10	0.00103551	0.999551	0.997524	1.00158	1.00 (1.00-1.00)	0.6643
Osteoporosis	family.Methanobacteriaceae.id.121.summary.txt.gz	Simple mode	10	0.00209394	1.00009	0.995991	1.0042	1.00 (1.00-1.00)	0.967805
Osteoporosis	family.Methanobacteriaceae.id.121.summary.txt.gz	Weighted mode	10	0.00191496	1.00005	0.996299	1.00381	1.00 (1.00-1.00)	0.981413
Osteoporosis	family.Oxalobacteraceae.id.2966.summary.txt.gz	MR Egger	14	0.00299386	0.998411	0.992569	1.00429	1.00 (0.99-1.00)	0.604983
Osteoporosis	family.Oxalobacteraceae.id.2966.summary.txt.gz	Weighted median	14	0.00102972	0.999214	0.997199	1.00123	1.00 (1.00-1.00)	0.445117
Osteoporosis	family.Oxalobacteraceae.id.2966.summary.txt.gz	Inverse variance weighted	14	0.000746826	0.998865	0.997404	1.00033	1.00 (1.00-1.00)	0.128479
Osteoporosis	family.Oxalobacteraceae.id.2966.summary.txt.gz	Simple mode	14	0.00176404	0.999543	0.996093	1.003	1.00 (1.00-1.00)	0.799579
Osteoporosis	family.Oxalobacteraceae.id.2966.summary.txt.gz	Weighted mode	14	0.00165894	0.999479	0.996235	1.00273	1.00 (1.00-1.00)	0.758464
Osteoporosis	family.Pasteurellaceae.id.3689.summary.txt.gz	MR Egger	12	0.00262232	0.997514	0.9924	1.00265	1.00 (0.99-1.00)	0.364866
Osteoporosis	family.Pasteurellaceae.id.3689.summary.txt.gz	Weighted median	12	0.00144658	1.00057	0.997737	1.00341	1.00 (1.00-1.00)	0.693581
Osteoporosis	family.Pasteurellaceae.id.3689.summary.txt.gz	Inverse variance weighted	12	0.0011534	1.00219	0.999923	1.00445	1.00 (1.00-1.00)	0.0583487
Osteoporosis	family.Pasteurellaceae.id.3689.summary.txt.gz	Simple mode	12	0.00227595	1.00082	0.996361	1.00529	1.00 (1.00-1.01)	0.727049
Osteoporosis	family.Pasteurellaceae.id.3689.summary.txt.gz	Weighted mode	12	0.00206205	1.00067	0.996629	1.00472	1.00 (1.00-1.00)	0.752975
Osteoporosis	family.Peptococcaceae.id.2024.summary.txt.gz	MR Egger	10	0.00283332	1.00223	0.996677	1.00781	1.00 (1.00-1.01)	0.454861
Osteoporosis	family.Peptococcaceae.id.2024.summary.txt.gz	Weighted median	10	0.00150279	1.00212	0.999176	1.00508	1.00 (1.00-1.01)	0.158161
Osteoporosis	family.Peptococcaceae.id.2024.summary.txt.gz	Inverse variance weighted	10	0.00113555	1.00188	0.999655	1.00411	1.00 (1.00-1.00)	0.0977732
Osteoporosis	family.Peptococcaceae.id.2024.summary.txt.gz	Simple mode	10	0.00231246	1.00443	0.999889	1.00899	1.00 (1.00-1.01)	0.0881499
Osteoporosis	family.Peptococcaceae.id.2024.summary.txt.gz	Weighted mode	10	0.00204461	1.00142	0.997419	1.00545	1.00 (1.00-1.01)	0.503993
Osteoporosis	family.Peptostreptococcaceae.id.2042.summary.txt.gz	MR Egger	14	0.00250388	0.999382	0.99449	1.0043	1.00 (0.99-1.00)	0.809264
Osteoporosis	family.Peptostreptococcaceae.id.2042.summary.txt.gz	Weighted median	14	0.00158618	0.999533	0.99643	1.00265	1.00 (1.00-1.00)	0.768281
Osteoporosis	family.Peptostreptococcaceae.id.2042.summary.txt.gz	Inverse variance weighted	14	0.00114141	0.998523	0.996291	1.00076	1.00 (1.00-1.00)	0.195254
Osteoporosis	family.Peptostreptococcaceae.id.2042.summary.txt.gz	Simple mode	14	0.00272566	1.0008	0.995466	1.00616	1.00 (1.00-1.01)	0.774386
Osteoporosis	family.Peptostreptococcaceae.id.2042.summary.txt.gz	Weighted mode	14	0.0020703	1.00053	0.996481	1.0046	1.00 (1.00-1.00)	0.800857
Osteoporosis	family.Porphyromonadaceae.id.943.summary.txt.gz	MR Egger	10	0.00838206	1.00665	0.99025	1.02333	1.01 (0.99-1.02)	0.45168
Osteoporosis	family.Porphyromonadaceae.id.943.summary.txt.gz	Weighted median	10	0.00245654	0.997957	0.993164	1.00277	1.00 (0.99-1.00)	0.405162
Osteoporosis	family.Porphyromonadaceae.id.943.summary.txt.gz	Inverse variance weighted	10	0.00225427	0.996273	0.991881	1.00068	1.00 (0.99-1.00)	0.0976487
Osteoporosis	family.Porphyromonadaceae.id.943.summary.txt.gz	Simple mode	10	0.00367547	0.997585	0.990424	1.0048	1.00 (0.99-1.00)	0.527074
Osteoporosis	family.Porphyromonadaceae.id.943.summary.txt.gz	Weighted mode	10	0.00330008	0.997659	0.991227	1.00413	1.00 (0.99-1.00)	0.495584
Osteoporosis	family.Prevotellaceae.id.960.summary.txt.gz	MR Egger	15	0.00727472	0.998759	0.984619	1.0131	1.00 (0.98-1.01)	0.867063
Osteoporosis	family.Prevotellaceae.id.960.summary.txt.gz	Weighted median	15	0.00167707	1.00061	0.997323	1.0039	1.00 (1.00-1.00)	0.717479
Osteoporosis	family.Prevotellaceae.id.960.summary.txt.gz	Inverse variance weighted	15	0.00122799	1.00122	0.998813	1.00363	1.00 (1.00-1.00)	0.320716
Osteoporosis	family.Prevotellaceae.id.960.summary.txt.gz	Simple mode	15	0.00335141	0.998843	0.992304	1.00543	1.00 (0.99-1.01)	0.73497
Osteoporosis	family.Prevotellaceae.id.960.summary.txt.gz	Weighted mode	15	0.00307187	0.998893	0.992897	1.00493	1.00 (0.99-1.00)	0.723879
Osteoporosis	family.Rhodospirillaceae.id.2717.summary.txt.gz	MR Egger	15	0.00456486	0.992474	0.983634	1.00139	0.99 (0.98-1.00)	0.121891
Osteoporosis	family.Rhodospirillaceae.id.2717.summary.txt.gz	Weighted median	15	0.00132453	0.999737	0.997145	1.00234	1.00 (1.00-1.00)	0.842773
Osteoporosis	family.Rhodospirillaceae.id.2717.summary.txt.gz	Inverse variance weighted	15	0.000952864	0.999758	0.997893	1.00163	1.00 (1.00-1.00)	0.79945
Osteoporosis	family.Rhodospirillaceae.id.2717.summary.txt.gz	Simple mode	15	0.00222952	0.999787	0.995428	1.00417	1.00 (1.00-1.00)	0.925254
Osteoporosis	family.Rhodospirillaceae.id.2717.summary.txt.gz	Weighted mode	15	0.00214464	0.999743	0.99555	1.00395	1.00 (1.00-1.00)	0.906342
Osteoporosis	family.Rikenellaceae.id.967.summary.txt.gz	MR Egger	21	0.00456181	1.0027	0.99377	1.0117	1.00 (0.99-1.01)	0.562048
Osteoporosis	family.Rikenellaceae.id.967.summary.txt.gz	Weighted median	21	0.00163275	1.00166	0.998464	1.00488	1.00 (1.00-1.00)	0.308368
Osteoporosis	family.Rikenellaceae.id.967.summary.txt.gz	Inverse variance weighted	21	0.00143825	1.00089	0.998072	1.00372	1.00 (1.00-1.00)	0.536327
Osteoporosis	family.Rikenellaceae.id.967.summary.txt.gz	Simple mode	21	0.00292247	1.00256	0.996836	1.00832	1.00 (1.00-1.01)	0.391554
Osteoporosis	family.Rikenellaceae.id.967.summary.txt.gz	Weighted mode	21	0.00244288	1.00219	0.997404	1.007	1.00 (1.00-1.01)	0.380886
Osteoporosis	family.Ruminococcaceae.id.2050.summary.txt.gz	MR Egger	9	0.00342432	0.997568	0.990895	1.00429	1.00 (0.99-1.00)	0.499998
Osteoporosis	family.Ruminococcaceae.id.2050.summary.txt.gz	Weighted median	9	0.00201501	0.998971	0.995033	1.00292	1.00 (1.00-1.00)	0.609328
Osteoporosis	family.Ruminococcaceae.id.2050.summary.txt.gz	Inverse variance weighted	9	0.00154681	0.998706	0.995682	1.00174	1.00 (1.00-1.00)	0.402401
Osteoporosis	family.Ruminococcaceae.id.2050.summary.txt.gz	Simple mode	9	0.00339464	0.999019	0.992395	1.00569	1.00 (0.99-1.01)	0.779944
Osteoporosis	family.Ruminococcaceae.id.2050.summary.txt.gz	Weighted mode	9	0.00286253	0.997503	0.991922	1.00312	1.00 (0.99-1.00)	0.407941
Osteoporosis	family.Streptococcaceae.id.1850.summary.txt.gz	MR Egger	16	0.00562475	1.00168	0.990693	1.01278	1.00 (0.99-1.01)	0.770378
Osteoporosis	family.Streptococcaceae.id.1850.summary.txt.gz	Weighted median	16	0.00174072	1.00152	0.998109	1.00494	1.00 (1.00-1.00)	0.382881
Osteoporosis	family.Streptococcaceae.id.1850.summary.txt.gz	Inverse variance weighted	16	0.00138755	1.00222	0.999502	1.00495	1.00 (1.00-1.00)	0.109375
Osteoporosis	family.Streptococcaceae.id.1850.summary.txt.gz	Simple mode	16	0.00281264	1.00205	0.996539	1.00759	1.00 (1.00-1.01)	0.478307
Osteoporosis	family.Streptococcaceae.id.1850.summary.txt.gz	Weighted mode	16	0.0027114	1.00218	0.996873	1.00752	1.00 (1.00-1.01)	0.433463
Osteoporosis	family.unknownfamily.id.1000001214.summary.txt.gz	MR Egger	9	0.00354466	1.00286	0.995921	1.00986	1.00 (1.00-1.01)	0.446271
Osteoporosis	family.unknownfamily.id.1000001214.summary.txt.gz	Weighted median	9	0.00135802	0.99957	0.996913	1.00223	1.00 (1.00-1.00)	0.75173
Osteoporosis	family.unknownfamily.id.1000001214.summary.txt.gz	Inverse variance weighted	9	0.00131058	0.998825	0.996263	1.00139	1.00 (1.00-1.00)	0.369824
Osteoporosis	family.unknownfamily.id.1000001214.summary.txt.gz	Simple mode	9	0.00286583	0.99552	0.989944	1.00113	1.00 (0.99-1.00)	0.155791
Osteoporosis	family.unknownfamily.id.1000001214.summary.txt.gz	Weighted mode	9	0.00239582	1.00134	0.996653	1.00606	1.00 (1.00-1.01)	0.590274
Osteoporosis	family.unknownfamily.id.1000005471.summary.txt.gz	MR Egger	14	0.00419242	1.00395	0.995731	1.01223	1.00 (1.00-1.01)	0.365995
Osteoporosis	family.unknownfamily.id.1000005471.summary.txt.gz	Weighted median	14	0.00160776	0.999721	0.996576	1.00288	1.00 (1.00-1.00)	0.862199
Osteoporosis	family.unknownfamily.id.1000005471.summary.txt.gz	Inverse variance weighted	14	0.00142233	1.00035	0.997568	1.00315	1.00 (1.00-1.00)	0.804056
Osteoporosis	family.unknownfamily.id.1000005471.summary.txt.gz	Simple mode	14	0.00280956	1.00106	0.995559	1.00658	1.00 (1.00-1.01)	0.713005
Osteoporosis	family.unknownfamily.id.1000005471.summary.txt.gz	Weighted mode	14	0.00241	0.999842	0.99513	1.00458	1.00 (1.00-1.00)	0.948658
Osteoporosis	family.unknownfamily.id.1000006161.summary.txt.gz	MR Egger	14	0.00317986	0.995834	0.989647	1.00206	1.00 (0.99-1.00)	0.213793
Osteoporosis	family.unknownfamily.id.1000006161.summary.txt.gz	Weighted median	14	0.000951452	0.998445	0.996585	1.00031	1.00 (1.00-1.00)	0.101891
Osteoporosis	family.unknownfamily.id.1000006161.summary.txt.gz	Inverse variance weighted	14	0.000747705	0.998448	0.996986	0.999912	1.00 (1.00-1.00)	0.0377674
Osteoporosis	family.unknownfamily.id.1000006161.summary.txt.gz	Simple mode	14	0.00153832	0.998702	0.995695	1.00172	1.00 (1.00-1.00)	0.413683
Osteoporosis	family.unknownfamily.id.1000006161.summary.txt.gz	Weighted mode	14	0.00151381	0.998641	0.995683	1.00161	1.00 (1.00-1.00)	0.385474
Osteoporosis	family.Veillonellaceae.id.2172.summary.txt.gz	MR Egger	17	0.00435936	1.00123	0.992713	1.00982	1.00 (0.99-1.01)	0.781517
Osteoporosis	family.Veillonellaceae.id.2172.summary.txt.gz	Weighted median	17	0.00179324	0.999242	0.995736	1.00276	1.00 (1.00-1.00)	0.672265
Osteoporosis	family.Veillonellaceae.id.2172.summary.txt.gz	Inverse variance weighted	17	0.00146551	0.99869	0.995825	1.00156	1.00 (1.00-1.00)	0.370963
Osteoporosis	family.Veillonellaceae.id.2172.summary.txt.gz	Simple mode	17	0.0034133	1.00115	0.994477	1.00787	1.00 (0.99-1.01)	0.740111
Osteoporosis	family.Veillonellaceae.id.2172.summary.txt.gz	Weighted mode	17	0.00277825	0.999981	0.994551	1.00544	1.00 (0.99-1.01)	0.994623
Osteoporosis	family.Verrucomicrobiaceae.id.4036.summary.txt.gz	MR Egger	11	0.0120713	0.996557	0.973255	1.02042	1.00 (0.97-1.02)	0.781565
Osteoporosis	family.Verrucomicrobiaceae.id.4036.summary.txt.gz	Weighted median	11	0.00190169	0.99884	0.995124	1.00257	1.00 (1.00-1.00)	0.541589
Osteoporosis	family.Verrucomicrobiaceae.id.4036.summary.txt.gz	Inverse variance weighted	11	0.00181238	0.998145	0.994605	1.0017	1.00 (0.99-1.00)	0.305498
Osteoporosis	family.Verrucomicrobiaceae.id.4036.summary.txt.gz	Simple mode	11	0.00337777	0.999102	0.99251	1.00574	1.00 (0.99-1.01)	0.795719
Osteoporosis	family.Verrucomicrobiaceae.id.4036.summary.txt.gz	Weighted mode	11	0.0031605	0.999102	0.992932	1.00531	1.00 (0.99-1.01)	0.782072
Osteoporosis	family.Victivallaceae.id.2255.summary.txt.gz	MR Egger	13	0.00347623	0.995897	0.989135	1.00271	1.00 (0.99-1.00)	0.261854
Osteoporosis	family.Victivallaceae.id.2255.summary.txt.gz	Weighted median	13	0.000954781	1.00004	0.998172	1.00191	1.00 (1.00-1.00)	0.965096
Osteoporosis	family.Victivallaceae.id.2255.summary.txt.gz	Inverse variance weighted	13	0.000749748	0.999803	0.998334	1.00127	1.00 (1.00-1.00)	0.792235
Osteoporosis	family.Victivallaceae.id.2255.summary.txt.gz	Simple mode	13	0.00179507	1.00028	0.996771	1.00381	1.00 (1.00-1.00)	0.876931
Osteoporosis	family.Victivallaceae.id.2255.summary.txt.gz	Weighted mode	13	0.00166884	1.00046	0.99719	1.00374	1.00 (1.00-1.00)	0.788766
Osteoporosis	genus..Clostridiuminnocuumgroup.id.14397.summary.txt.gz	MR Egger	9	0.00464579	0.9994	0.990341	1.00854	1.00 (0.99-1.01)	0.900884
Osteoporosis	genus..Clostridiuminnocuumgroup.id.14397.summary.txt.gz	Weighted median	9	0.00121965	0.999528	0.997141	1.00192	1.00 (1.00-1.00)	0.69865
Osteoporosis	genus..Clostridiuminnocuumgroup.id.14397.summary.txt.gz	Inverse variance weighted	9	0.000863682	0.999645	0.997954	1.00134	1.00 (1.00-1.00)	0.680572
Osteoporosis	genus..Clostridiuminnocuumgroup.id.14397.summary.txt.gz	Simple mode	9	0.00179647	0.999612	0.996099	1.00314	1.00 (1.00-1.00)	0.834404
Osteoporosis	genus..Clostridiuminnocuumgroup.id.14397.summary.txt.gz	Weighted mode	9	0.00180021	0.999696	0.996175	1.00323	1.00 (1.00-1.00)	0.870266
Osteoporosis	genus..Eubacteriumbrachygroup.id.11296.summary.txt.gz	MR Egger	10	0.0030682	0.998049	0.992066	1.00407	1.00 (0.99-1.00)	0.542317
Osteoporosis	genus..Eubacteriumbrachygroup.id.11296.summary.txt.gz	Weighted median	10	0.00105704	0.999895	0.997826	1.00197	1.00 (1.00-1.00)	0.920972
Osteoporosis	genus..Eubacteriumbrachygroup.id.11296.summary.txt.gz	Inverse variance weighted	10	0.000801865	1.00047	0.9989	1.00204	1.00 (1.00-1.00)	0.556863
Osteoporosis	genus..Eubacteriumbrachygroup.id.11296.summary.txt.gz	Simple mode	10	0.00162998	0.999718	0.996529	1.00292	1.00 (1.00-1.00)	0.866424
Osteoporosis	genus..Eubacteriumbrachygroup.id.11296.summary.txt.gz	Weighted mode	10	0.00169485	0.999747	0.996432	1.00307	1.00 (1.00-1.00)	0.884821
Osteoporosis	genus..Eubacteriumcoprostanoligenesgroup.id.11375.summary.txt.gz	MR Egger	13	0.00638749	0.994701	0.982326	1.00723	0.99 (0.98-1.01)	0.423249
Osteoporosis	genus..Eubacteriumcoprostanoligenesgroup.id.11375.summary.txt.gz	Weighted median	13	0.00202615	1.00186	0.997893	1.00585	1.00 (1.00-1.01)	0.358021
Osteoporosis	genus..Eubacteriumcoprostanoligenesgroup.id.11375.summary.txt.gz	Inverse variance weighted	13	0.00166241	1.002	0.998744	1.00527	1.00 (1.00-1.01)	0.228696
Osteoporosis	genus..Eubacteriumcoprostanoligenesgroup.id.11375.summary.txt.gz	Simple mode	13	0.00352147	1.00294	0.996046	1.00989	1.00 (1.00-1.01)	0.420095
Osteoporosis	genus..Eubacteriumcoprostanoligenesgroup.id.11375.summary.txt.gz	Weighted mode	13	0.00318221	1.0023	0.99607	1.00857	1.00 (1.00-1.01)	0.483863
Osteoporosis	genus..Eubacteriumeligensgroup.id.14372.summary.txt.gz	MR Egger	8	0.00634801	0.998552	0.986205	1.01105	1.00 (0.99-1.01)	0.827076
Osteoporosis	genus..Eubacteriumeligensgroup.id.14372.summary.txt.gz	Weighted median	8	0.00223239	1.0002	0.995835	1.00459	1.00 (1.00-1.00)	0.928087
Osteoporosis	genus..Eubacteriumeligensgroup.id.14372.summary.txt.gz	Inverse variance weighted	8	0.00168301	1.00108	0.997784	1.00439	1.00 (1.00-1.00)	0.520787
Osteoporosis	genus..Eubacteriumeligensgroup.id.14372.summary.txt.gz	Simple mode	8	0.00398109	0.999441	0.991673	1.00727	1.00 (0.99-1.01)	0.892259
Osteoporosis	genus..Eubacteriumeligensgroup.id.14372.summary.txt.gz	Weighted mode	8	0.00381482	0.999329	0.991885	1.00683	1.00 (0.99-1.01)	0.865405
Osteoporosis	genus..Eubacteriumfissicatenagroup.id.14373.summary.txt.gz	MR Egger	9	0.00440364	1.00345	0.994831	1.01215	1.00 (0.99-1.01)	0.459262
Osteoporosis	genus..Eubacteriumfissicatenagroup.id.14373.summary.txt.gz	Weighted median	9	0.00104977	1.00004	0.997988	1.0021	1.00 (1.00-1.00)	0.966739
Osteoporosis	genus..Eubacteriumfissicatenagroup.id.14373.summary.txt.gz	Inverse variance weighted	9	0.000828678	1.00016	0.998537	1.00179	1.00 (1.00-1.00)	0.846895
Osteoporosis	genus..Eubacteriumfissicatenagroup.id.14373.summary.txt.gz	Simple mode	9	0.00156424	1.00044	0.99738	1.00351	1.00 (1.00-1.00)	0.784457
Osteoporosis	genus..Eubacteriumfissicatenagroup.id.14373.summary.txt.gz	Weighted mode	9	0.00158972	1.00046	0.997349	1.00358	1.00 (1.00-1.00)	0.778903
Osteoporosis	genus..Eubacteriumhalliigroup.id.11338.summary.txt.gz	MR Egger	15	0.00262498	1.00513	0.999971	1.01031	1.01 (1.00-1.01)	0.0732066
Osteoporosis	genus..Eubacteriumhalliigroup.id.11338.summary.txt.gz	Weighted median	15	0.00168702	1.00136	0.998056	1.00468	1.00 (1.00-1.00)	0.419771
Osteoporosis	genus..Eubacteriumhalliigroup.id.11338.summary.txt.gz	Inverse variance weighted	15	0.0011891	1.00108	0.998751	1.00342	1.00 (1.00-1.00)	0.363192
Osteoporosis	genus..Eubacteriumhalliigroup.id.11338.summary.txt.gz	Simple mode	15	0.00286316	1.00147	0.995863	1.0071	1.00 (1.00-1.01)	0.616587
Osteoporosis	genus..Eubacteriumhalliigroup.id.11338.summary.txt.gz	Weighted mode	15	0.00259436	1.00158	0.996498	1.00668	1.00 (1.00-1.01)	0.552996
Osteoporosis	genus..Eubacteriumnodatumgroup.id.11297.summary.txt.gz	MR Egger	11	0.00302922	1.001	0.995073	1.00696	1.00 (1.00-1.01)	0.749324
Osteoporosis	genus..Eubacteriumnodatumgroup.id.11297.summary.txt.gz	Weighted median	11	0.000876465	1.00074	0.999018	1.00246	1.00 (1.00-1.00)	0.4014
Osteoporosis	genus..Eubacteriumnodatumgroup.id.11297.summary.txt.gz	Inverse variance weighted	11	0.000689196	1.00079	0.999437	1.00214	1.00 (1.00-1.00)	0.253082
Osteoporosis	genus..Eubacteriumnodatumgroup.id.11297.summary.txt.gz	Simple mode	11	0.0014176	1.00059	0.997815	1.00337	1.00 (1.00-1.00)	0.685707
Osteoporosis	genus..Eubacteriumnodatumgroup.id.11297.summary.txt.gz	Weighted mode	11	0.00142778	1.00073	0.997938	1.00354	1.00 (1.00-1.00)	0.618275
Osteoporosis	genus..Eubacteriumoxidoreducensgroup.id.11339.summary.txt.gz	MR Egger	5	0.00481016	1.0005	0.991108	1.00997	1.00 (0.99-1.01)	0.924362
Osteoporosis	genus..Eubacteriumoxidoreducensgroup.id.11339.summary.txt.gz	Weighted median	5	0.00163203	1.00145	0.998252	1.00466	1.00 (1.00-1.00)	0.374394
Osteoporosis	genus..Eubacteriumoxidoreducensgroup.id.11339.summary.txt.gz	Inverse variance weighted	5	0.0013186	1.00263	1.00004	1.00523	1.00 (1.00-1.01)	0.0461478
Osteoporosis	genus..Eubacteriumoxidoreducensgroup.id.11339.summary.txt.gz	Simple mode	5	0.0019899	1.00116	0.997261	1.00507	1.00 (1.00-1.01)	0.591923
Osteoporosis	genus..Eubacteriumoxidoreducensgroup.id.11339.summary.txt.gz	Weighted mode	5	0.00185349	1.00118	0.997554	1.00483	1.00 (1.00-1.00)	0.557761
Osteoporosis	genus..Eubacteriumrectalegroup.id.14374.summary.txt.gz	MR Egger	9	0.00650591	1.01502	1.00216	1.02805	1.02 (1.00-1.03)	0.0556776
Osteoporosis	genus..Eubacteriumrectalegroup.id.14374.summary.txt.gz	Weighted median	9	0.00247305	1.00116	0.996319	1.00602	1.00 (1.00-1.01)	0.639298
Osteoporosis	genus..Eubacteriumrectalegroup.id.14374.summary.txt.gz	Inverse variance weighted	9	0.0021735	1.00218	0.997918	1.00646	1.00 (1.00-1.01)	0.316859
Osteoporosis	genus..Eubacteriumrectalegroup.id.14374.summary.txt.gz	Simple mode	9	0.00339558	1.00097	0.994333	1.00766	1.00 (0.99-1.01)	0.781968
Osteoporosis	genus..Eubacteriumrectalegroup.id.14374.summary.txt.gz	Weighted mode	9	0.00330313	1.00097	0.994513	1.00747	1.00 (0.99-1.01)	0.776058
Osteoporosis	genus..Eubacteriumruminantiumgroup.id.11340.summary.txt.gz	MR Egger	18	0.00374824	1.00034	0.993014	1.00771	1.00 (0.99-1.01)	0.929769
Osteoporosis	genus..Eubacteriumruminantiumgroup.id.11340.summary.txt.gz	Weighted median	18	0.00119679	0.999923	0.99758	1.00227	1.00 (1.00-1.00)	0.94849
Osteoporosis	genus..Eubacteriumruminantiumgroup.id.11340.summary.txt.gz	Inverse variance weighted	18	0.00100619	0.999622	0.997653	1.0016	1.00 (1.00-1.00)	0.707251
Osteoporosis	genus..Eubacteriumruminantiumgroup.id.11340.summary.txt.gz	Simple mode	18	0.00211735	1.00047	0.996325	1.00463	1.00 (1.00-1.00)	0.827453
Osteoporosis	genus..Eubacteriumruminantiumgroup.id.11340.summary.txt.gz	Weighted mode	18	0.00217427	1.00007	0.995821	1.00434	1.00 (1.00-1.00)	0.973364
Osteoporosis	genus..Eubacteriumventriosumgroup.id.11341.summary.txt.gz	MR Egger	15	0.00632991	1.00659	0.994175	1.01915	1.01 (0.99-1.02)	0.318573
Osteoporosis	genus..Eubacteriumventriosumgroup.id.11341.summary.txt.gz	Weighted median	15	0.00178903	1.00182	0.998318	1.00534	1.00 (1.00-1.01)	0.308244
Osteoporosis	genus..Eubacteriumventriosumgroup.id.11341.summary.txt.gz	Inverse variance weighted	15	0.00140006	1.00017	0.997432	1.00292	1.00 (1.00-1.00)	0.901813
Osteoporosis	genus..Eubacteriumventriosumgroup.id.11341.summary.txt.gz	Simple mode	15	0.00343974	1.00311	0.996368	1.00989	1.00 (1.00-1.01)	0.38219
Osteoporosis	genus..Eubacteriumventriosumgroup.id.11341.summary.txt.gz	Weighted mode	15	0.0032567	1.00311	0.996726	1.00953	1.00 (1.00-1.01)	0.356781
Osteoporosis	genus..Eubacteriumxylanophilumgroup.id.14375.summary.txt.gz	MR Egger	9	0.00515997	1.00584	0.995716	1.01606	1.01 (1.00-1.02)	0.296487
Osteoporosis	genus..Eubacteriumxylanophilumgroup.id.14375.summary.txt.gz	Weighted median	9	0.00203861	1.00291	0.998913	1.00693	1.00 (1.00-1.01)	0.153717
Osteoporosis	genus..Eubacteriumxylanophilumgroup.id.14375.summary.txt.gz	Inverse variance weighted	9	0.00162735	1.00162	0.998428	1.00482	1.00 (1.00-1.00)	0.320594
Osteoporosis	genus..Eubacteriumxylanophilumgroup.id.14375.summary.txt.gz	Simple mode	9	0.0029434	1.00282	0.997047	1.00862	1.00 (1.00-1.01)	0.367441
Osteoporosis	genus..Eubacteriumxylanophilumgroup.id.14375.summary.txt.gz	Weighted mode	9	0.00285699	1.00274	0.997139	1.00837	1.00 (1.00-1.01)	0.366492
Osteoporosis	genus..Ruminococcusgauvreauiigroup.id.11342.summary.txt.gz	MR Egger	12	0.00634324	0.995449	0.98315	1.0079	1.00 (0.98-1.01)	0.48859
Osteoporosis	genus..Ruminococcusgauvreauiigroup.id.11342.summary.txt.gz	Weighted median	12	0.00188799	0.999293	0.995602	1.003	1.00 (1.00-1.00)	0.708001
Osteoporosis	genus..Ruminococcusgauvreauiigroup.id.11342.summary.txt.gz	Inverse variance weighted	12	0.00143469	0.999111	0.996306	1.00192	1.00 (1.00-1.00)	0.535406
Osteoporosis	genus..Ruminococcusgauvreauiigroup.id.11342.summary.txt.gz	Simple mode	12	0.00381385	1.00313	0.995661	1.01066	1.00 (1.00-1.01)	0.429744
Osteoporosis	genus..Ruminococcusgauvreauiigroup.id.11342.summary.txt.gz	Weighted mode	12	0.00342929	0.996911	0.990232	1.00363	1.00 (0.99-1.00)	0.38623
Osteoporosis	genus..Ruminococcusgnavusgroup.id.14376.summary.txt.gz	MR Egger	12	0.00406715	1.00111	0.993161	1.00912	1.00 (0.99-1.01)	0.790664
Osteoporosis	genus..Ruminococcusgnavusgroup.id.14376.summary.txt.gz	Weighted median	12	0.00122705	1.00148	0.999072	1.00389	1.00 (1.00-1.00)	0.228774
Osteoporosis	genus..Ruminococcusgnavusgroup.id.14376.summary.txt.gz	Inverse variance weighted	12	0.000909526	1.00163	0.999847	1.00342	1.00 (1.00-1.00)	0.0731174
Osteoporosis	genus..Ruminococcusgnavusgroup.id.14376.summary.txt.gz	Simple mode	12	0.0021615	1.00098	0.996752	1.00523	1.00 (1.00-1.01)	0.658
Osteoporosis	genus..Ruminococcusgnavusgroup.id.14376.summary.txt.gz	Weighted mode	12	0.0020522	1.00111	0.997092	1.00515	1.00 (1.00-1.01)	0.599504
Osteoporosis	genus..Ruminococcustorquesgroup.id.14377.summary.txt.gz	MR Egger	9	0.00764784	0.987351	0.972662	1.00226	0.99 (0.97-1.00)	0.139974
Osteoporosis	genus..Ruminococcustorquesgroup.id.14377.summary.txt.gz	Weighted median	9	0.00259785	0.998586	0.993515	1.00368	1.00 (0.99-1.00)	0.586041
Osteoporosis	genus..Ruminococcustorquesgroup.id.14377.summary.txt.gz	Inverse variance weighted	9	0.00241793	0.997124	0.992409	1.00186	1.00 (0.99-1.00)	0.233547
Osteoporosis	genus..Ruminococcustorquesgroup.id.14377.summary.txt.gz	Simple mode	9	0.00502184	1.00133	0.991526	1.01124	1.00 (0.99-1.01)	0.797386
Osteoporosis	genus..Ruminococcustorquesgroup.id.14377.summary.txt.gz	Weighted mode	9	0.00505327	1.00069	0.99083	1.01065	1.00 (0.99-1.01)	0.894462
Osteoporosis	genus.Actinomyces.id.423.summary.txt.gz	MR Egger	7	0.00326397	0.997503	0.991142	1.0039	1.00 (0.99-1.00)	0.478263
Osteoporosis	genus.Actinomyces.id.423.summary.txt.gz	Weighted median	7	0.00160241	0.999946	0.99681	1.00309	1.00 (1.00-1.00)	0.972997
Osteoporosis	genus.Actinomyces.id.423.summary.txt.gz	Inverse variance weighted	7	0.00122931	1.00071	0.9983	1.00312	1.00 (1.00-1.00)	0.56481
Osteoporosis	genus.Actinomyces.id.423.summary.txt.gz	Simple mode	7	0.00235846	0.999327	0.994718	1.00396	1.00 (0.99-1.00)	0.784868
Osteoporosis	genus.Actinomyces.id.423.summary.txt.gz	Weighted mode	7	0.00215519	0.999509	0.995296	1.00374	1.00 (1.00-1.00)	0.827426
Osteoporosis	genus.Adlercreutzia.id.812.summary.txt.gz	MR Egger	8	0.00587189	1.00448	0.992983	1.0161	1.00 (0.99-1.02)	0.475619
Osteoporosis	genus.Adlercreutzia.id.812.summary.txt.gz	Weighted median	8	0.00165797	1.00216	0.998911	1.00542	1.00 (1.00-1.01)	0.192665
Osteoporosis	genus.Adlercreutzia.id.812.summary.txt.gz	Inverse variance weighted	8	0.00130203	1.00182	0.999262	1.00438	1.00 (1.00-1.00)	0.163556
Osteoporosis	genus.Adlercreutzia.id.812.summary.txt.gz	Simple mode	8	0.00251075	1.00177	0.996851	1.00671	1.00 (1.00-1.01)	0.504236
Osteoporosis	genus.Adlercreutzia.id.812.summary.txt.gz	Weighted mode	8	0.00249163	1.00186	0.996981	1.00677	1.00 (1.00-1.01)	0.479629
Osteoporosis	genus.Akkermansia.id.4037.summary.txt.gz	MR Egger	11	0.0119227	0.996707	0.973686	1.02027	1.00 (0.97-1.02)	0.788311
Osteoporosis	genus.Akkermansia.id.4037.summary.txt.gz	Weighted median	11	0.00191979	0.998848	0.995096	1.00261	1.00 (1.00-1.00)	0.548061
Osteoporosis	genus.Akkermansia.id.4037.summary.txt.gz	Inverse variance weighted	11	0.00181135	0.998148	0.994611	1.0017	1.00 (0.99-1.00)	0.306149
Osteoporosis	genus.Akkermansia.id.4037.summary.txt.gz	Simple mode	11	0.0033347	0.999114	0.992605	1.00567	1.00 (0.99-1.01)	0.795714
Osteoporosis	genus.Akkermansia.id.4037.summary.txt.gz	Weighted mode	11	0.00315955	0.999114	0.992946	1.00532	1.00 (0.99-1.01)	0.784703
Osteoporosis	genus.Alistipes.id.968.summary.txt.gz	MR Egger	14	0.00798722	0.996115	0.980642	1.01183	1.00 (0.98-1.01)	0.634766
Osteoporosis	genus.Alistipes.id.968.summary.txt.gz	Weighted median	14	0.00204002	0.999961	0.995971	1.00397	1.00 (1.00-1.00)	0.984746
Osteoporosis	genus.Alistipes.id.968.summary.txt.gz	Inverse variance weighted	14	0.00162625	1.00191	0.998725	1.00511	1.00 (1.00-1.01)	0.239869
Osteoporosis	genus.Alistipes.id.968.summary.txt.gz	Simple mode	14	0.0036992	0.999021	0.991804	1.00629	1.00 (0.99-1.01)	0.795277
Osteoporosis	genus.Alistipes.id.968.summary.txt.gz	Weighted mode	14	0.00311424	0.999021	0.992941	1.00514	1.00 (0.99-1.01)	0.758058
Osteoporosis	genus.Allisonella.id.2174.summary.txt.gz	MR Egger	8	0.0055547	0.996816	0.986022	1.00773	1.00 (0.99-1.01)	0.586691
Osteoporosis	genus.Allisonella.id.2174.summary.txt.gz	Weighted median	8	0.00105405	1.00073	0.99866	1.00279	1.00 (1.00-1.00)	0.491509
Osteoporosis	genus.Allisonella.id.2174.summary.txt.gz	Inverse variance weighted	8	0.000783498	0.999955	0.99842	1.00149	1.00 (1.00-1.00)	0.953862
Osteoporosis	genus.Allisonella.id.2174.summary.txt.gz	Simple mode	8	0.00153928	1.00112	0.9981	1.00414	1.00 (1.00-1.00)	0.492338
Osteoporosis	genus.Allisonella.id.2174.summary.txt.gz	Weighted mode	8	0.00144124	1.00101	0.998186	1.00384	1.00 (1.00-1.00)	0.506346
Osteoporosis	genus.Alloprevotella.id.961.summary.txt.gz	MR Egger	6	0.00853391	1.01196	0.995178	1.02903	1.01 (1.00-1.03)	0.235891
Osteoporosis	genus.Alloprevotella.id.961.summary.txt.gz	Weighted median	6	0.00112957	0.999521	0.997311	1.00174	1.00 (1.00-1.00)	0.671733
Osteoporosis	genus.Alloprevotella.id.961.summary.txt.gz	Inverse variance weighted	6	0.000917123	0.999391	0.997596	1.00119	1.00 (1.00-1.00)	0.50677
Osteoporosis	genus.Alloprevotella.id.961.summary.txt.gz	Simple mode	6	0.00177337	0.998158	0.994695	1.00163	1.00 (0.99-1.00)	0.346223
Osteoporosis	genus.Alloprevotella.id.961.summary.txt.gz	Weighted mode	6	0.00174472	1.00064	0.997228	1.00407	1.00 (1.00-1.00)	0.727369
Osteoporosis	genus.Anaerofilum.id.2053.summary.txt.gz	MR Egger	11	0.00425409	1.00082	0.992511	1.0092	1.00 (0.99-1.01)	0.851254
Osteoporosis	genus.Anaerofilum.id.2053.summary.txt.gz	Weighted median	11	0.00106851	1.00025	0.998153	1.00234	1.00 (1.00-1.00)	0.818346
Osteoporosis	genus.Anaerofilum.id.2053.summary.txt.gz	Inverse variance weighted	11	0.000840303	0.999699	0.998054	1.00135	1.00 (1.00-1.00)	0.720534
Osteoporosis	genus.Anaerofilum.id.2053.summary.txt.gz	Simple mode	11	0.00160656	1.00036	0.997212	1.00351	1.00 (1.00-1.00)	0.82873
Osteoporosis	genus.Anaerofilum.id.2053.summary.txt.gz	Weighted mode	11	0.00153136	1.00036	0.997359	1.00336	1.00 (1.00-1.00)	0.820482
Osteoporosis	genus.Anaerostipes.id.1991.summary.txt.gz	MR Egger	13	0.00472936	1.00309	0.99383	1.01243	1.00 (0.99-1.01)	0.528141
Osteoporosis	genus.Anaerostipes.id.1991.summary.txt.gz	Weighted median	13	0.00185978	1.00089	0.997251	1.00455	1.00 (1.00-1.00)	0.631421
Osteoporosis	genus.Anaerostipes.id.1991.summary.txt.gz	Inverse variance weighted	13	0.00140261	1.00006	0.997317	1.00282	1.00 (1.00-1.00)	0.964703
Osteoporosis	genus.Anaerostipes.id.1991.summary.txt.gz	Simple mode	13	0.00328793	1.00225	0.995815	1.00873	1.00 (1.00-1.01)	0.506651
Osteoporosis	genus.Anaerostipes.id.1991.summary.txt.gz	Weighted mode	13	0.00316884	1.00248	0.996268	1.00872	1.00 (1.00-1.01)	0.450438
Osteoporosis	genus.Anaerotruncus.id.2054.summary.txt.gz	MR Egger	12	0.00696502	0.996673	0.98316	1.01037	1.00 (0.98-1.01)	0.64264
Osteoporosis	genus.Anaerotruncus.id.2054.summary.txt.gz	Weighted median	12	0.00209629	1.00091	0.996804	1.00503	1.00 (1.00-1.01)	0.665095
Osteoporosis	genus.Anaerotruncus.id.2054.summary.txt.gz	Inverse variance weighted	12	0.00173164	1.00086	0.99747	1.00426	1.00 (1.00-1.00)	0.619131
Osteoporosis	genus.Anaerotruncus.id.2054.summary.txt.gz	Simple mode	12	0.00403476	1.00432	0.996411	1.0123	1.00 (1.00-1.01)	0.307977
Osteoporosis	genus.Anaerotruncus.id.2054.summary.txt.gz	Weighted mode	12	0.00407514	1.00373	0.995741	1.01178	1.00 (1.00-1.01)	0.381019
Osteoporosis	genus.Bacteroides.id.918.summary.txt.gz	MR Egger	9	0.0123816	1.00224	0.97821	1.02686	1.00 (0.98-1.03)	0.861721
Osteoporosis	genus.Bacteroides.id.918.summary.txt.gz	Weighted median	9	0.00249678	1.00274	0.997842	1.00766	1.00 (1.00-1.01)	0.27356
Osteoporosis	genus.Bacteroides.id.918.summary.txt.gz	Inverse variance weighted	9	0.00220172	1.0025	0.998186	1.00684	1.00 (1.00-1.01)	0.256318
Osteoporosis	genus.Bacteroides.id.918.summary.txt.gz	Simple mode	9	0.00412598	1.00269	0.994611	1.01083	1.00 (0.99-1.01)	0.53374
Osteoporosis	genus.Bacteroides.id.918.summary.txt.gz	Weighted mode	9	0.00414915	1.00214	0.994021	1.01032	1.00 (0.99-1.01)	0.620634
Osteoporosis	genus.Barnesiella.id.944.summary.txt.gz	MR Egger	14	0.00409175	0.994189	0.986248	1.00219	0.99 (0.99-1.00)	0.17987
Osteoporosis	genus.Barnesiella.id.944.summary.txt.gz	Weighted median	14	0.00168801	0.998468	0.99517	1.00178	1.00 (1.00-1.00)	0.363631
Osteoporosis	genus.Barnesiella.id.944.summary.txt.gz	Inverse variance weighted	14	0.00121507	0.999336	0.996959	1.00172	1.00 (1.00-1.00)	0.584817
Osteoporosis	genus.Barnesiella.id.944.summary.txt.gz	Simple mode	14	0.00336552	0.996686	0.990133	1.00328	1.00 (0.99-1.00)	0.341986
Osteoporosis	genus.Barnesiella.id.944.summary.txt.gz	Weighted mode	14	0.0031765	0.996484	0.990299	1.00271	1.00 (0.99-1.00)	0.287592
Osteoporosis	genus.Bifidobacterium.id.436.summary.txt.gz	MR Egger	19	0.00352325	1.00438	0.997464	1.01134	1.00 (1.00-1.01)	0.232062
Osteoporosis	genus.Bifidobacterium.id.436.summary.txt.gz	Weighted median	19	0.00147128	1.00098	0.9981	1.00387	1.00 (1.00-1.00)	0.504315
Osteoporosis	genus.Bifidobacterium.id.436.summary.txt.gz	Inverse variance weighted	19	0.000990559	1.0007	0.998763	1.00265	1.00 (1.00-1.00)	0.477486
Osteoporosis	genus.Bifidobacterium.id.436.summary.txt.gz	Simple mode	19	0.00261046	0.99731	0.992221	1.00243	1.00 (0.99-1.00)	0.315868
Osteoporosis	genus.Bifidobacterium.id.436.summary.txt.gz	Weighted mode	19	0.00215445	0.997669	0.993465	1.00189	1.00 (0.99-1.00)	0.293041
Osteoporosis	genus.Bilophila.id.3170.summary.txt.gz	MR Egger	13	0.00615813	1.00725	0.995165	1.01948	1.01 (1.00-1.02)	0.265613
Osteoporosis	genus.Bilophila.id.3170.summary.txt.gz	Weighted median	13	0.00179247	1.00053	0.997019	1.00405	1.00 (1.00-1.00)	0.768545
Osteoporosis	genus.Bilophila.id.3170.summary.txt.gz	Inverse variance weighted	13	0.00134038	1.00177	0.999138	1.0044	1.00 (1.00-1.00)	0.187926
Osteoporosis	genus.Bilophila.id.3170.summary.txt.gz	Simple mode	13	0.00263777	0.999933	0.994777	1.00512	1.00 (0.99-1.01)	0.980158
Osteoporosis	genus.Bilophila.id.3170.summary.txt.gz	Weighted mode	13	0.00263406	0.999991	0.994842	1.00517	1.00 (0.99-1.01)	0.997333
Osteoporosis	genus.Blautia.id.1992.summary.txt.gz	MR Egger	13	0.00285268	1.00194	0.996353	1.00756	1.00 (1.00-1.01)	0.51113
Osteoporosis	genus.Blautia.id.1992.summary.txt.gz	Weighted median	13	0.00190477	1.00187	0.998133	1.00561	1.00 (1.00-1.01)	0.327645
Osteoporosis	genus.Blautia.id.1992.summary.txt.gz	Inverse variance weighted	13	0.00129167	1.0007	0.998173	1.00324	1.00 (1.00-1.00)	0.586225
Osteoporosis	genus.Blautia.id.1992.summary.txt.gz	Simple mode	13	0.00324931	0.995591	0.989271	1.00195	1.00 (0.99-1.00)	0.198871
Osteoporosis	genus.Blautia.id.1992.summary.txt.gz	Weighted mode	13	0.00255777	1.00363	0.998616	1.00868	1.00 (1.00-1.01)	0.181508
Osteoporosis	genus.Butyricicoccus.id.2055.summary.txt.gz	MR Egger	7	0.00408692	0.99934	0.991367	1.00738	1.00 (0.99-1.01)	0.878026
Osteoporosis	genus.Butyricicoccus.id.2055.summary.txt.gz	Weighted median	7	0.0023542	0.998425	0.993829	1.00304	1.00 (0.99-1.00)	0.503219
Osteoporosis	genus.Butyricicoccus.id.2055.summary.txt.gz	Inverse variance weighted	7	0.00172867	0.999214	0.995835	1.00261	1.00 (1.00-1.00)	0.649347
Osteoporosis	genus.Butyricicoccus.id.2055.summary.txt.gz	Simple mode	7	0.00336166	0.99948	0.992916	1.00609	1.00 (0.99-1.01)	0.882111
Osteoporosis	genus.Butyricicoccus.id.2055.summary.txt.gz	Weighted mode	7	0.00260009	0.998788	0.993711	1.00389	1.00 (0.99-1.00)	0.657308
Osteoporosis	genus.Butyricimonas.id.945.summary.txt.gz	MR Egger	13	0.00456125	1.0022	0.993277	1.0112	1.00 (0.99-1.01)	0.639887
Osteoporosis	genus.Butyricimonas.id.945.summary.txt.gz	Weighted median	13	0.00166978	0.998589	0.995327	1.00186	1.00 (1.00-1.00)	0.397893
Osteoporosis	genus.Butyricimonas.id.945.summary.txt.gz	Inverse variance weighted	13	0.00132032	0.999959	0.997374	1.00255	1.00 (1.00-1.00)	0.975148
Osteoporosis	genus.Butyricimonas.id.945.summary.txt.gz	Simple mode	13	0.00315751	0.997352	0.991199	1.00354	1.00 (0.99-1.00)	0.417521
Osteoporosis	genus.Butyricimonas.id.945.summary.txt.gz	Weighted mode	13	0.00311811	0.997467	0.991389	1.00358	1.00 (0.99-1.00)	0.431817
Osteoporosis	genus.Butyrivibrio.id.1993.summary.txt.gz	MR Egger	15	0.00268392	0.992113	0.986908	0.997346	0.99 (0.99-1.00)	0.0112686
Osteoporosis	genus.Butyrivibrio.id.1993.summary.txt.gz	Weighted median	15	0.000858864	0.999534	0.997853	1.00122	1.00 (1.00-1.00)	0.58754
Osteoporosis	genus.Butyrivibrio.id.1993.summary.txt.gz	Inverse variance weighted	15	0.000635925	0.999216	0.997972	1.00046	1.00 (1.00-1.00)	0.217575
Osteoporosis	genus.Butyrivibrio.id.1993.summary.txt.gz	Simple mode	15	0.00145136	0.999722	0.996882	1.00257	1.00 (1.00-1.00)	0.850863
Osteoporosis	genus.Butyrivibrio.id.1993.summary.txt.gz	Weighted mode	15	0.00142041	0.999623	0.996844	1.00241	1.00 (1.00-1.00)	0.794443
Osteoporosis	genus.CandidatusSoleaferrea.id.11350.summary.txt.gz	MR Egger	10	0.0135658	0.981249	0.955502	1.00769	0.98 (0.96-1.01)	0.200427
Osteoporosis	genus.CandidatusSoleaferrea.id.11350.summary.txt.gz	Weighted median	10	0.00138175	0.99783	0.995132	1.00054	1.00 (1.00-1.00)	0.115994
Osteoporosis	genus.CandidatusSoleaferrea.id.11350.summary.txt.gz	Inverse variance weighted	10	0.0013381	0.998566	0.99595	1.00119	1.00 (1.00-1.00)	0.283379
Osteoporosis	genus.CandidatusSoleaferrea.id.11350.summary.txt.gz	Simple mode	10	0.00222587	0.997278	0.992936	1.00164	1.00 (0.99-1.00)	0.251779
Osteoporosis	genus.CandidatusSoleaferrea.id.11350.summary.txt.gz	Weighted mode	10	0.00205452	0.99754	0.993531	1.00157	1.00 (0.99-1.00)	0.261195
Osteoporosis	genus.Catenibacterium.id.2153.summary.txt.gz	MR Egger	5	0.00907669	0.986532	0.969137	1.00424	0.99 (0.97-1.00)	0.232063
Osteoporosis	genus.Catenibacterium.id.2153.summary.txt.gz	Weighted median	5	0.00132045	0.999152	0.99657	1.00174	1.00 (1.00-1.00)	0.520606
Osteoporosis	genus.Catenibacterium.id.2153.summary.txt.gz	Inverse variance weighted	5	0.00102735	0.999998	0.997986	1.00201	1.00 (1.00-1.00)	0.998072
Osteoporosis	genus.Catenibacterium.id.2153.summary.txt.gz	Simple mode	5	0.0018558	0.998795	0.995169	1.00244	1.00 (1.00-1.00)	0.551443
Osteoporosis	genus.Catenibacterium.id.2153.summary.txt.gz	Weighted mode	5	0.00186398	0.998769	0.995127	1.00242	1.00 (1.00-1.00)	0.544764
Osteoporosis	genus.ChristensenellaceaeR.7group.id.11283.summary.txt.gz	MR Egger	10	0.00534801	0.993127	0.982772	1.00359	0.99 (0.98-1.00)	0.233248
Osteoporosis	genus.ChristensenellaceaeR.7group.id.11283.summary.txt.gz	Weighted median	10	0.0022621	0.995561	0.991157	0.999985	1.00 (0.99-1.00)	0.0492385
Osteoporosis	genus.ChristensenellaceaeR.7group.id.11283.summary.txt.gz	Inverse variance weighted	10	0.00172465	0.99621	0.992849	0.999584	1.00 (0.99-1.00)	0.0277027
Osteoporosis	genus.ChristensenellaceaeR.7group.id.11283.summary.txt.gz	Simple mode	10	0.00413368	0.992749	0.984738	1.00082	0.99 (0.98-1.00)	0.112168
Osteoporosis	genus.ChristensenellaceaeR.7group.id.11283.summary.txt.gz	Weighted mode	10	0.00425556	0.992948	0.9847	1.00126	0.99 (0.98-1.00)	0.130655
Osteoporosis	genus.Clostridiumsensustricto1.id.1873.summary.txt.gz	MR Egger	6	0.00492619	1.00064	0.991024	1.01035	1.00 (0.99-1.01)	0.903019
Osteoporosis	genus.Clostridiumsensustricto1.id.1873.summary.txt.gz	Weighted median	6	0.00220023	0.99877	0.994472	1.00309	1.00 (0.99-1.00)	0.575817
Osteoporosis	genus.Clostridiumsensustricto1.id.1873.summary.txt.gz	Inverse variance weighted	6	0.00219441	0.997965	0.993682	1.00227	1.00 (0.99-1.00)	0.353272
Osteoporosis	genus.Clostridiumsensustricto1.id.1873.summary.txt.gz	Simple mode	6	0.00358394	0.998282	0.991294	1.00532	1.00 (0.99-1.01)	0.651613
Osteoporosis	genus.Clostridiumsensustricto1.id.1873.summary.txt.gz	Weighted mode	6	0.00241188	0.99942	0.994706	1.00416	1.00 (0.99-1.00)	0.819339
Osteoporosis	genus.Collinsella.id.815.summary.txt.gz	MR Egger	10	0.00625812	0.995379	0.983244	1.00766	1.00 (0.98-1.01)	0.480398
Osteoporosis	genus.Collinsella.id.815.summary.txt.gz	Weighted median	10	0.0021123	0.997177	0.993057	1.00131	1.00 (0.99-1.00)	0.18083
Osteoporosis	genus.Collinsella.id.815.summary.txt.gz	Inverse variance weighted	10	0.00155464	0.997837	0.994802	1.00088	1.00 (0.99-1.00)	0.163747
Osteoporosis	genus.Collinsella.id.815.summary.txt.gz	Simple mode	10	0.00321423	0.996226	0.98997	1.00252	1.00 (0.99-1.00)	0.269639
Osteoporosis	genus.Collinsella.id.815.summary.txt.gz	Weighted mode	10	0.00308562	0.996548	0.990539	1.00259	1.00 (0.99-1.00)	0.291384
Osteoporosis	genus.Coprobacter.id.949.summary.txt.gz	MR Egger	11	0.00314928	1.00159	0.995429	1.00779	1.00 (1.00-1.01)	0.625432
Osteoporosis	genus.Coprobacter.id.949.summary.txt.gz	Weighted median	11	0.00123609	1.00014	0.997717	1.00256	1.00 (1.00-1.00)	0.911492
Osteoporosis	genus.Coprobacter.id.949.summary.txt.gz	Inverse variance weighted	11	0.000942619	0.99917	0.997326	1.00102	1.00 (1.00-1.00)	0.378338
Osteoporosis	genus.Coprobacter.id.949.summary.txt.gz	Simple mode	11	0.00209322	1.00007	0.99598	1.00419	1.00 (1.00-1.00)	0.972158
Osteoporosis	genus.Coprobacter.id.949.summary.txt.gz	Weighted mode	11	0.00184476	1.0005	0.99689	1.00413	1.00 (1.00-1.00)	0.791546
Osteoporosis	genus.Coprococcus1.id.11301.summary.txt.gz	MR Egger	12	0.00302617	1.00317	0.997237	1.00914	1.00 (1.00-1.01)	0.320267
Osteoporosis	genus.Coprococcus1.id.11301.summary.txt.gz	Weighted median	12	0.00182811	1.00034	0.996766	1.00393	1.00 (1.00-1.00)	0.850789
Osteoporosis	genus.Coprococcus1.id.11301.summary.txt.gz	Inverse variance weighted	12	0.00129443	1.00119	0.998655	1.00374	1.00 (1.00-1.00)	0.357292
Osteoporosis	genus.Coprococcus1.id.11301.summary.txt.gz	Simple mode	12	0.00261317	0.999463	0.994357	1.0046	1.00 (0.99-1.00)	0.840942
Osteoporosis	genus.Coprococcus1.id.11301.summary.txt.gz	Weighted mode	12	0.00246002	1.00006	0.99525	1.00489	1.00 (1.00-1.00)	0.980912
Osteoporosis	genus.Coprococcus2.id.11302.summary.txt.gz	MR Egger	9	0.00852482	1.00176	0.985157	1.01863	1.00 (0.99-1.02)	0.842771
Osteoporosis	genus.Coprococcus2.id.11302.summary.txt.gz	Weighted median	9	0.00179115	0.998258	0.994759	1.00177	1.00 (0.99-1.00)	0.330291
Osteoporosis	genus.Coprococcus2.id.11302.summary.txt.gz	Inverse variance weighted	9	0.00144362	0.999025	0.996202	1.00186	1.00 (1.00-1.00)	0.499111
Osteoporosis	genus.Coprococcus2.id.11302.summary.txt.gz	Simple mode	9	0.00281895	0.998262	0.992762	1.00379	1.00 (0.99-1.00)	0.554337
Osteoporosis	genus.Coprococcus2.id.11302.summary.txt.gz	Weighted mode	9	0.0027326	0.998262	0.99293	1.00362	1.00 (0.99-1.00)	0.542182
Osteoporosis	genus.Coprococcus3.id.11303.summary.txt.gz	MR Egger	11	0.00604288	0.992249	0.980566	1.00407	0.99 (0.98-1.00)	0.229963
Osteoporosis	genus.Coprococcus3.id.11303.summary.txt.gz	Weighted median	11	0.00197426	0.997501	0.993649	1.00137	1.00 (0.99-1.00)	0.205107
Osteoporosis	genus.Coprococcus3.id.11303.summary.txt.gz	Inverse variance weighted	11	0.00147955	0.997187	0.9943	1.00008	1.00 (0.99-1.00)	0.0569513
Osteoporosis	genus.Coprococcus3.id.11303.summary.txt.gz	Simple mode	11	0.00321231	0.996962	0.990705	1.00326	1.00 (0.99-1.00)	0.365866
Osteoporosis	genus.Coprococcus3.id.11303.summary.txt.gz	Weighted mode	11	0.00298274	0.996391	0.990583	1.00223	1.00 (0.99-1.00)	0.253291
Osteoporosis	genus.DefluviitaleaceaeUCG011.id.11287.summary.txt.gz	MR Egger	10	0.00378526	0.994241	0.986891	1.00164	0.99 (0.99-1.00)	0.165534
Osteoporosis	genus.DefluviitaleaceaeUCG011.id.11287.summary.txt.gz	Weighted median	10	0.0014529	0.999929	0.997086	1.00278	1.00 (1.00-1.00)	0.961283
Osteoporosis	genus.DefluviitaleaceaeUCG011.id.11287.summary.txt.gz	Inverse variance weighted	10	0.00119033	1.00011	0.99778	1.00245	1.00 (1.00-1.00)	0.925935
Osteoporosis	genus.DefluviitaleaceaeUCG011.id.11287.summary.txt.gz	Simple mode	10	0.00240251	1.00047	0.99577	1.00519	1.00 (1.00-1.01)	0.849256
Osteoporosis	genus.DefluviitaleaceaeUCG011.id.11287.summary.txt.gz	Weighted mode	10	0.00224834	0.999899	0.995503	1.00432	1.00 (1.00-1.00)	0.965221
Osteoporosis	genus.Desulfovibrio.id.3173.summary.txt.gz	MR Egger	11	0.00390525	0.995911	0.988317	1.00356	1.00 (0.99-1.00)	0.321407
Osteoporosis	genus.Desulfovibrio.id.3173.summary.txt.gz	Weighted median	11	0.00174837	1.00002	0.996597	1.00345	1.00 (1.00-1.00)	0.99192
Osteoporosis	genus.Desulfovibrio.id.3173.summary.txt.gz	Inverse variance weighted	11	0.00130475	0.999033	0.996481	1.00159	1.00 (1.00-1.00)	0.458327
Osteoporosis	genus.Desulfovibrio.id.3173.summary.txt.gz	Simple mode	11	0.00342158	1.00096	0.994274	1.0077	1.00 (0.99-1.01)	0.784004
Osteoporosis	genus.Desulfovibrio.id.3173.summary.txt.gz	Weighted mode	11	0.00351862	1.0013	0.994414	1.00823	1.00 (0.99-1.01)	0.720471
Osteoporosis	genus.Dialister.id.2183.summary.txt.gz	MR Egger	11	0.00524872	1.00231	0.992056	1.01268	1.00 (0.99-1.01)	0.670063
Osteoporosis	genus.Dialister.id.2183.summary.txt.gz	Weighted median	11	0.00173118	0.997304	0.993926	1.00069	1.00 (0.99-1.00)	0.118943
Osteoporosis	genus.Dialister.id.2183.summary.txt.gz	Inverse variance weighted	11	0.00131207	0.998513	0.995949	1.00108	1.00 (1.00-1.00)	0.256813
Osteoporosis	genus.Dialister.id.2183.summary.txt.gz	Simple mode	11	0.00295266	0.997052	0.991298	1.00284	1.00 (0.99-1.00)	0.340931
Osteoporosis	genus.Dialister.id.2183.summary.txt.gz	Weighted mode	11	0.00286181	0.997122	0.991545	1.00273	1.00 (0.99-1.00)	0.337674
Osteoporosis	genus.Dorea.id.1997.summary.txt.gz	MR Egger	10	0.00462424	1.0044	0.995336	1.01354	1.00 (1.00-1.01)	0.370385
Osteoporosis	genus.Dorea.id.1997.summary.txt.gz	Weighted median	10	0.00211162	1.00139	0.99725	1.00554	1.00 (1.00-1.01)	0.51188
Osteoporosis	genus.Dorea.id.1997.summary.txt.gz	Inverse variance weighted	10	0.0015843	1.00063	0.997525	1.00374	1.00 (1.00-1.00)	0.692252
Osteoporosis	genus.Dorea.id.1997.summary.txt.gz	Simple mode	10	0.00336135	1.00217	0.995587	1.00879	1.00 (1.00-1.01)	0.535501
Osteoporosis	genus.Dorea.id.1997.summary.txt.gz	Weighted mode	10	0.00310619	1.00193	0.995845	1.00805	1.00 (1.00-1.01)	0.55083
Osteoporosis	genus.Eggerthella.id.819.summary.txt.gz	MR Egger	11	0.00637726	0.997297	0.984909	1.00984	1.00 (0.98-1.01)	0.681226
Osteoporosis	genus.Eggerthella.id.819.summary.txt.gz	Weighted median	11	0.00126656	0.998968	0.996492	1.00145	1.00 (1.00-1.00)	0.415165
Osteoporosis	genus.Eggerthella.id.819.summary.txt.gz	Inverse variance weighted	11	0.00130027	0.999027	0.996484	1.00158	1.00 (1.00-1.00)	0.453999
Osteoporosis	genus.Eggerthella.id.819.summary.txt.gz	Simple mode	11	0.00202725	0.999769	0.995804	1.00375	1.00 (1.00-1.00)	0.911528
Osteoporosis	genus.Eggerthella.id.819.summary.txt.gz	Weighted mode	11	0.00196823	0.999769	0.99592	1.00363	1.00 (1.00-1.00)	0.908888
Osteoporosis	genus.Eisenbergiella.id.11304.summary.txt.gz	MR Egger	11	0.0109733	1.00508	0.983694	1.02693	1.01 (0.98-1.03)	0.655167
Osteoporosis	genus.Eisenbergiella.id.11304.summary.txt.gz	Weighted median	11	0.00134748	0.999558	0.996921	1.0022	1.00 (1.00-1.00)	0.742628
Osteoporosis	genus.Eisenbergiella.id.11304.summary.txt.gz	Inverse variance weighted	11	0.00134159	1.00067	0.998045	1.00331	1.00 (1.00-1.00)	0.616083
Osteoporosis	genus.Eisenbergiella.id.11304.summary.txt.gz	Simple mode	11	0.00197655	0.998104	0.994245	1.00198	1.00 (0.99-1.00)	0.359631
Osteoporosis	genus.Eisenbergiella.id.11304.summary.txt.gz	Weighted mode	11	0.00193361	0.998257	0.994481	1.00205	1.00 (0.99-1.00)	0.388257
Osteoporosis	genus.Enterorhabdus.id.820.summary.txt.gz	MR Egger	7	0.0032123	1.00257	0.996273	1.0089	1.00 (1.00-1.01)	0.461214
Osteoporosis	genus.Enterorhabdus.id.820.summary.txt.gz	Weighted median	7	0.00158209	1.00147	0.998371	1.00458	1.00 (1.00-1.00)	0.352491
Osteoporosis	genus.Enterorhabdus.id.820.summary.txt.gz	Inverse variance weighted	7	0.00122682	1.00048	0.998076	1.00289	1.00 (1.00-1.00)	0.696108
Osteoporosis	genus.Enterorhabdus.id.820.summary.txt.gz	Simple mode	7	0.00245711	1.0025	0.997681	1.00734	1.00 (1.00-1.01)	0.349213
Osteoporosis	genus.Enterorhabdus.id.820.summary.txt.gz	Weighted mode	7	0.00207977	1.00211	0.998031	1.0062	1.00 (1.00-1.01)	0.350536
Osteoporosis	genus.Erysipelatoclostridium.id.11381.summary.txt.gz	MR Egger	16	0.00386447	0.997971	0.990441	1.00556	1.00 (0.99-1.01)	0.607428
Osteoporosis	genus.Erysipelatoclostridium.id.11381.summary.txt.gz	Weighted median	16	0.00127605	1.00003	0.997533	1.00254	1.00 (1.00-1.00)	0.980373
Osteoporosis	genus.Erysipelatoclostridium.id.11381.summary.txt.gz	Inverse variance weighted	16	0.000964093	1.00041	0.998517	1.0023	1.00 (1.00-1.00)	0.674203
Osteoporosis	genus.Erysipelatoclostridium.id.11381.summary.txt.gz	Simple mode	16	0.00236726	0.998169	0.993549	1.00281	1.00 (0.99-1.00)	0.450886
Osteoporosis	genus.Erysipelatoclostridium.id.11381.summary.txt.gz	Weighted mode	16	0.00232718	0.998134	0.993591	1.0027	1.00 (0.99-1.00)	0.434658
Osteoporosis	genus.ErysipelotrichaceaeUCG003.id.11384.summary.txt.gz	MR Egger	16	0.00328753	0.997598	0.991191	1.00405	1.00 (0.99-1.00)	0.476535
Osteoporosis	genus.ErysipelotrichaceaeUCG003.id.11384.summary.txt.gz	Weighted median	16	0.00154086	1.00165	0.998632	1.00468	1.00 (1.00-1.00)	0.284001
Osteoporosis	genus.ErysipelotrichaceaeUCG003.id.11384.summary.txt.gz	Inverse variance weighted	16	0.00113796	1.00145	0.999224	1.00369	1.00 (1.00-1.00)	0.20139
Osteoporosis	genus.ErysipelotrichaceaeUCG003.id.11384.summary.txt.gz	Simple mode	16	0.00283606	1.00126	0.995706	1.00684	1.00 (1.00-1.01)	0.664446
Osteoporosis	genus.ErysipelotrichaceaeUCG003.id.11384.summary.txt.gz	Weighted mode	16	0.00277357	1.00099	0.995568	1.00645	1.00 (1.00-1.01)	0.725068
Osteoporosis	genus.Escherichia.Shigella.id.3504.summary.txt.gz	MR Egger	10	0.00369303	0.997882	0.990685	1.00513	1.00 (0.99-1.01)	0.581738
Osteoporosis	genus.Escherichia.Shigella.id.3504.summary.txt.gz	Weighted median	10	0.0018018	0.999409	0.995886	1.00294	1.00 (1.00-1.00)	0.742864
Osteoporosis	genus.Escherichia.Shigella.id.3504.summary.txt.gz	Inverse variance weighted	10	0.00132539	0.998974	0.996382	1.00157	1.00 (1.00-1.00)	0.438523
Osteoporosis	genus.Escherichia.Shigella.id.3504.summary.txt.gz	Simple mode	10	0.00299333	1.00026	0.994413	1.00615	1.00 (0.99-1.01)	0.931508
Osteoporosis	genus.Escherichia.Shigella.id.3504.summary.txt.gz	Weighted mode	10	0.00276338	1.0001	0.994694	1.00553	1.00 (0.99-1.01)	0.973032
Osteoporosis	genus.Faecalibacterium.id.2057.summary.txt.gz	MR Egger	9	0.00311828	0.997127	0.991051	1.00324	1.00 (0.99-1.00)	0.386887
Osteoporosis	genus.Faecalibacterium.id.2057.summary.txt.gz	Weighted median	9	0.00203439	0.998701	0.994727	1.00269	1.00 (0.99-1.00)	0.523001
Osteoporosis	genus.Faecalibacterium.id.2057.summary.txt.gz	Inverse variance weighted	9	0.00147443	0.99903	0.996147	1.00192	1.00 (1.00-1.00)	0.5103
Osteoporosis	genus.Faecalibacterium.id.2057.summary.txt.gz	Simple mode	9	0.00307467	0.997787	0.991792	1.00382	1.00 (0.99-1.00)	0.491719
Osteoporosis	genus.Faecalibacterium.id.2057.summary.txt.gz	Weighted mode	9	0.00248438	0.99838	0.99353	1.00325	1.00 (0.99-1.00)	0.532202
Osteoporosis	genus.FamilyXIIIAD3011group.id.11293.summary.txt.gz	MR Egger	13	0.00960177	0.998611	0.979993	1.01758	1.00 (0.98-1.02)	0.887522
Osteoporosis	genus.FamilyXIIIAD3011group.id.11293.summary.txt.gz	Weighted median	13	0.00182535	1.00312	0.999535	1.00671	1.00 (1.00-1.01)	0.0881681
Osteoporosis	genus.FamilyXIIIAD3011group.id.11293.summary.txt.gz	Inverse variance weighted	13	0.00195215	0.999644	0.995827	1.00348	1.00 (1.00-1.00)	0.855333
Osteoporosis	genus.FamilyXIIIAD3011group.id.11293.summary.txt.gz	Simple mode	13	0.00244135	1.00372	0.998928	1.00853	1.00 (1.00-1.01)	0.154275
Osteoporosis	genus.FamilyXIIIAD3011group.id.11293.summary.txt.gz	Weighted mode	13	0.00255487	1.00365	0.998638	1.00869	1.00 (1.00-1.01)	0.179222
Osteoporosis	genus.FamilyXIIIUCG001.id.11294.summary.txt.gz	MR Egger	8	0.00409267	0.998353	0.990377	1.00639	1.00 (0.99-1.01)	0.70109
Osteoporosis	genus.FamilyXIIIUCG001.id.11294.summary.txt.gz	Weighted median	8	0.00208442	0.999861	0.995785	1.00395	1.00 (1.00-1.00)	0.94701
Osteoporosis	genus.FamilyXIIIUCG001.id.11294.summary.txt.gz	Inverse variance weighted	8	0.00149427	1.00081	0.997882	1.00374	1.00 (1.00-1.00)	0.588531
Osteoporosis	genus.FamilyXIIIUCG001.id.11294.summary.txt.gz	Simple mode	8	0.00361546	1.00377	0.996681	1.01091	1.00 (1.00-1.01)	0.332753
Osteoporosis	genus.FamilyXIIIUCG001.id.11294.summary.txt.gz	Weighted mode	8	0.00322778	0.997788	0.991495	1.00412	1.00 (0.99-1.00)	0.514746
Osteoporosis	genus.Flavonifractor.id.2059.summary.txt.gz	MR Egger	6	0.00701993	0.989469	0.975948	1.00318	0.99 (0.98-1.00)	0.206019
Osteoporosis	genus.Flavonifractor.id.2059.summary.txt.gz	Weighted median	6	0.00202413	0.997317	0.993368	1.00128	1.00 (0.99-1.00)	0.184457
Osteoporosis	genus.Flavonifractor.id.2059.summary.txt.gz	Inverse variance weighted	6	0.00163326	0.997253	0.994065	1.00045	1.00 (0.99-1.00)	0.0920814
Osteoporosis	genus.Flavonifractor.id.2059.summary.txt.gz	Simple mode	6	0.00317857	0.994726	0.988549	1.00094	0.99 (0.99-1.00)	0.157102
Osteoporosis	genus.Flavonifractor.id.2059.summary.txt.gz	Weighted mode	6	0.00326834	0.995131	0.988777	1.00153	1.00 (0.99-1.00)	0.195593
Osteoporosis	genus.Fusicatenibacter.id.11305.summary.txt.gz	MR Egger	18	0.00581247	0.995119	0.983846	1.00652	1.00 (0.98-1.01)	0.412297
Osteoporosis	genus.Fusicatenibacter.id.11305.summary.txt.gz	Weighted median	18	0.00164788	0.998195	0.994976	1.00142	1.00 (0.99-1.00)	0.272884
Osteoporosis	genus.Fusicatenibacter.id.11305.summary.txt.gz	Inverse variance weighted	18	0.0012371	0.99802	0.995603	1.00044	1.00 (1.00-1.00)	0.109165
Osteoporosis	genus.Fusicatenibacter.id.11305.summary.txt.gz	Simple mode	18	0.00287991	0.998725	0.993103	1.00438	1.00 (0.99-1.00)	0.663339
Osteoporosis	genus.Fusicatenibacter.id.11305.summary.txt.gz	Weighted mode	18	0.00297027	0.998679	0.992881	1.00451	1.00 (0.99-1.00)	0.661797
Osteoporosis	genus.Gordonibacter.id.821.summary.txt.gz	MR Egger	12	0.0030706	1.00217	0.996155	1.00822	1.00 (1.00-1.01)	0.49674
Osteoporosis	genus.Gordonibacter.id.821.summary.txt.gz	Weighted median	12	0.000975086	0.999563	0.997654	1.00147	1.00 (1.00-1.00)	0.653695
Osteoporosis	genus.Gordonibacter.id.821.summary.txt.gz	Inverse variance weighted	12	0.000717548	0.999849	0.998444	1.00126	1.00 (1.00-1.00)	0.833717
Osteoporosis	genus.Gordonibacter.id.821.summary.txt.gz	Simple mode	12	0.00145548	0.999558	0.996711	1.00241	1.00 (1.00-1.00)	0.767042
Osteoporosis	genus.Gordonibacter.id.821.summary.txt.gz	Weighted mode	12	0.00147066	0.999558	0.996681	1.00244	1.00 (1.00-1.00)	0.769369
Osteoporosis	genus.Haemophilus.id.3698.summary.txt.gz	MR Egger	8	0.0037191	1.00196	0.994679	1.00929	1.00 (0.99-1.01)	0.618069
Osteoporosis	genus.Haemophilus.id.3698.summary.txt.gz	Weighted median	8	0.00150342	1.00044	0.997498	1.00339	1.00 (1.00-1.00)	0.769231
Osteoporosis	genus.Haemophilus.id.3698.summary.txt.gz	Inverse variance weighted	8	0.00135675	1.00139	0.998728	1.00405	1.00 (1.00-1.00)	0.306993
Osteoporosis	genus.Haemophilus.id.3698.summary.txt.gz	Simple mode	8	0.00215756	1.00037	0.996153	1.00461	1.00 (1.00-1.00)	0.867144
Osteoporosis	genus.Haemophilus.id.3698.summary.txt.gz	Weighted mode	8	0.00195629	1.00037	0.996546	1.00422	1.00 (1.00-1.00)	0.853656
Osteoporosis	genus.Holdemanella.id.11393.summary.txt.gz	MR Egger	10	0.00382432	0.995034	0.987603	1.00252	1.00 (0.99-1.00)	0.229199
Osteoporosis	genus.Holdemanella.id.11393.summary.txt.gz	Weighted median	10	0.00148222	0.999997	0.997097	1.00291	1.00 (1.00-1.00)	0.998621
Osteoporosis	genus.Holdemanella.id.11393.summary.txt.gz	Inverse variance weighted	10	0.00130765	1.00118	0.998616	1.00375	1.00 (1.00-1.00)	0.367506
Osteoporosis	genus.Holdemanella.id.11393.summary.txt.gz	Simple mode	10	0.00242444	0.999336	0.994599	1.0041	1.00 (0.99-1.00)	0.790311
Osteoporosis	genus.Holdemanella.id.11393.summary.txt.gz	Weighted mode	10	0.00209905	0.998915	0.994814	1.00303	1.00 (0.99-1.00)	0.617606
Osteoporosis	genus.Holdemania.id.2157.summary.txt.gz	MR Egger	15	0.00364044	1.00137	0.994252	1.00854	1.00 (0.99-1.01)	0.712683
Osteoporosis	genus.Holdemania.id.2157.summary.txt.gz	Weighted median	15	0.00148373	1.00086	0.99795	1.00377	1.00 (1.00-1.00)	0.564099
Osteoporosis	genus.Holdemania.id.2157.summary.txt.gz	Inverse variance weighted	15	0.00123095	1.00002	0.997607	1.00243	1.00 (1.00-1.00)	0.989319
Osteoporosis	genus.Holdemania.id.2157.summary.txt.gz	Simple mode	15	0.00344102	0.997385	0.990681	1.00413	1.00 (0.99-1.00)	0.4593
Osteoporosis	genus.Holdemania.id.2157.summary.txt.gz	Weighted mode	15	0.00349683	0.997214	0.990403	1.00407	1.00 (0.99-1.00)	0.43828
Osteoporosis	genus.Howardella.id.2000.summary.txt.gz	MR Egger	10	0.00347672	1.00552	0.998692	1.0124	1.01 (1.00-1.01)	0.151929
Osteoporosis	genus.Howardella.id.2000.summary.txt.gz	Weighted median	10	0.00106285	1.00071	0.998625	1.00279	1.00 (1.00-1.00)	0.505904
Osteoporosis	genus.Howardella.id.2000.summary.txt.gz	Inverse variance weighted	10	0.000777106	1.00166	1.00014	1.00319	1.00 (1.00-1.00)	0.0328402
Osteoporosis	genus.Howardella.id.2000.summary.txt.gz	Simple mode	10	0.00157755	1.00039	0.997299	1.00349	1.00 (1.00-1.00)	0.811592
Osteoporosis	genus.Howardella.id.2000.summary.txt.gz	Weighted mode	10	0.00164185	1.00041	0.997195	1.00363	1.00 (1.00-1.00)	0.808931
Osteoporosis	genus.Hungatella.id.11306.summary.txt.gz	MR Egger	5	0.00825639	0.989848	0.973959	1.006	0.99 (0.97-1.01)	0.304455
Osteoporosis	genus.Hungatella.id.11306.summary.txt.gz	Weighted median	5	0.00168082	1.0002	0.996909	1.0035	1.00 (1.00-1.00)	0.906139
Osteoporosis	genus.Hungatella.id.11306.summary.txt.gz	Inverse variance weighted	5	0.00138096	0.999701	0.996999	1.00241	1.00 (1.00-1.00)	0.828486
Osteoporosis	genus.Hungatella.id.11306.summary.txt.gz	Simple mode	5	0.00247014	1.00067	0.995842	1.00553	1.00 (1.00-1.01)	0.798253
Osteoporosis	genus.Hungatella.id.11306.summary.txt.gz	Weighted mode	5	0.00245445	1.00071	0.995911	1.00554	1.00 (1.00-1.01)	0.785754
Osteoporosis	genus.Intestinibacter.id.11345.summary.txt.gz	MR Egger	15	0.00398537	0.998892	0.99112	1.00673	1.00 (0.99-1.01)	0.785265
Osteoporosis	genus.Intestinibacter.id.11345.summary.txt.gz	Weighted median	15	0.00167098	0.998003	0.994739	1.00128	1.00 (0.99-1.00)	0.231479
Osteoporosis	genus.Intestinibacter.id.11345.summary.txt.gz	Inverse variance weighted	15	0.00116312	0.998701	0.996427	1.00098	1.00 (1.00-1.00)	0.263807
Osteoporosis	genus.Intestinibacter.id.11345.summary.txt.gz	Simple mode	15	0.00308678	0.996591	0.99058	1.00264	1.00 (0.99-1.00)	0.287233
Osteoporosis	genus.Intestinibacter.id.11345.summary.txt.gz	Weighted mode	15	0.00292782	0.996762	0.991058	1.0025	1.00 (0.99-1.00)	0.286639
Osteoporosis	genus.Intestinimonas.id.2062.summary.txt.gz	MR Egger	15	0.00355693	0.998496	0.99156	1.00548	1.00 (0.99-1.01)	0.679188
Osteoporosis	genus.Intestinimonas.id.2062.summary.txt.gz	Weighted median	15	0.00150238	0.99957	0.996631	1.00252	1.00 (1.00-1.00)	0.774606
Osteoporosis	genus.Intestinimonas.id.2062.summary.txt.gz	Inverse variance weighted	15	0.00126083	0.999303	0.996836	1.00178	1.00 (1.00-1.00)	0.580054
Osteoporosis	genus.Intestinimonas.id.2062.summary.txt.gz	Simple mode	15	0.00228577	0.999901	0.995431	1.00439	1.00 (1.00-1.00)	0.96593
Osteoporosis	genus.Intestinimonas.id.2062.summary.txt.gz	Weighted mode	15	0.00251862	0.999652	0.99473	1.0046	1.00 (0.99-1.00)	0.892103
Osteoporosis	genus.Lachnoclostridium.id.11308.summary.txt.gz	MR Egger	13	0.00581887	0.989288	0.978069	1.00063	0.99 (0.98-1.00)	0.0911978
Osteoporosis	genus.Lachnoclostridium.id.11308.summary.txt.gz	Weighted median	13	0.00207915	0.99991	0.995844	1.00399	1.00 (1.00-1.00)	0.965539
Osteoporosis	genus.Lachnoclostridium.id.11308.summary.txt.gz	Inverse variance weighted	13	0.00178708	0.999817	0.996322	1.00333	1.00 (1.00-1.00)	0.918613
Osteoporosis	genus.Lachnoclostridium.id.11308.summary.txt.gz	Simple mode	13	0.00339014	1.00034	0.993713	1.00701	1.00 (0.99-1.01)	0.922177
Osteoporosis	genus.Lachnoclostridium.id.11308.summary.txt.gz	Weighted mode	13	0.00296882	0.999925	0.994123	1.00576	1.00 (0.99-1.01)	0.980218
Osteoporosis	genus.Lachnospira.id.2004.summary.txt.gz	MR Egger	6	0.0125639	1.01097	0.986381	1.03618	1.01 (0.99-1.04)	0.434083
Osteoporosis	genus.Lachnospira.id.2004.summary.txt.gz	Weighted median	6	0.00253032	1.00084	0.995885	1.00581	1.00 (1.00-1.01)	0.741251
Osteoporosis	genus.Lachnospira.id.2004.summary.txt.gz	Inverse variance weighted	6	0.0021009	1.0014	0.997289	1.00554	1.00 (1.00-1.01)	0.504262
Osteoporosis	genus.Lachnospira.id.2004.summary.txt.gz	Simple mode	6	0.0036847	1.0003	0.993105	1.00755	1.00 (0.99-1.01)	0.937676
Osteoporosis	genus.Lachnospira.id.2004.summary.txt.gz	Weighted mode	6	0.00334126	1.00042	0.993889	1.00699	1.00 (0.99-1.01)	0.905172
Osteoporosis	genus.LachnospiraceaeFCS020group.id.11314.summary.txt.gz	MR Egger	12	0.00440563	0.994252	0.985703	1.00287	0.99 (0.99-1.00)	0.219979
Osteoporosis	genus.LachnospiraceaeFCS020group.id.11314.summary.txt.gz	Weighted median	12	0.00195219	0.999421	0.995604	1.00325	1.00 (1.00-1.00)	0.766809
Osteoporosis	genus.LachnospiraceaeFCS020group.id.11314.summary.txt.gz	Inverse variance weighted	12	0.00156098	0.999383	0.99633	1.00245	1.00 (1.00-1.00)	0.692741
Osteoporosis	genus.LachnospiraceaeFCS020group.id.11314.summary.txt.gz	Simple mode	12	0.0037206	0.99503	0.987801	1.00231	1.00 (0.99-1.00)	0.207581
Osteoporosis	genus.LachnospiraceaeFCS020group.id.11314.summary.txt.gz	Weighted mode	12	0.0028252	0.998555	0.993041	1.0041	1.00 (0.99-1.00)	0.618873
Osteoporosis	genus.LachnospiraceaeNC2004group.id.11316.summary.txt.gz	MR Egger	9	0.00434116	0.996315	0.987873	1.00483	1.00 (0.99-1.00)	0.423175
Osteoporosis	genus.LachnospiraceaeNC2004group.id.11316.summary.txt.gz	Weighted median	9	0.00131961	0.999573	0.996991	1.00216	1.00 (1.00-1.00)	0.746301
Osteoporosis	genus.LachnospiraceaeNC2004group.id.11316.summary.txt.gz	Inverse variance weighted	9	0.00105453	0.999312	0.997248	1.00138	1.00 (1.00-1.00)	0.513795
Osteoporosis	genus.LachnospiraceaeNC2004group.id.11316.summary.txt.gz	Simple mode	9	0.00188601	0.999837	0.996148	1.00354	1.00 (1.00-1.00)	0.933164
Osteoporosis	genus.LachnospiraceaeNC2004group.id.11316.summary.txt.gz	Weighted mode	9	0.00207039	0.999981	0.995931	1.00405	1.00 (1.00-1.00)	0.992928
Osteoporosis	genus.LachnospiraceaeND3007group.id.11317.summary.txt.gz	MR Egger	3	0.0489423	1.00439	0.912522	1.10551	1.00 (0.91-1.11)	0.943126
Osteoporosis	genus.LachnospiraceaeND3007group.id.11317.summary.txt.gz	Weighted median	3	0.00342492	0.998939	0.992256	1.00567	1.00 (0.99-1.01)	0.756557
Osteoporosis	genus.LachnospiraceaeND3007group.id.11317.summary.txt.gz	Inverse variance weighted	3	0.00290741	0.998766	0.993091	1.00447	1.00 (0.99-1.00)	0.671106
Osteoporosis	genus.LachnospiraceaeND3007group.id.11317.summary.txt.gz	Simple mode	3	0.00405079	0.999357	0.991454	1.00732	1.00 (0.99-1.01)	0.888496
Osteoporosis	genus.LachnospiraceaeND3007group.id.11317.summary.txt.gz	Weighted mode	3	0.00377631	0.999326	0.991957	1.00675	1.00 (0.99-1.01)	0.874827
Osteoporosis	genus.LachnospiraceaeNK4A136group.id.11319.summary.txt.gz	MR Egger	14	0.00308352	0.991072	0.9851	0.99708	0.99 (0.99-1.00)	0.013121
Osteoporosis	genus.LachnospiraceaeNK4A136group.id.11319.summary.txt.gz	Weighted median	14	0.00188758	0.997455	0.993771	1.00115	1.00 (0.99-1.00)	0.176976
Osteoporosis	genus.LachnospiraceaeNK4A136group.id.11319.summary.txt.gz	Inverse variance weighted	14	0.00127251	0.996286	0.993804	0.998774	1.00 (0.99-1.00)	0.00345253
Osteoporosis	genus.LachnospiraceaeNK4A136group.id.11319.summary.txt.gz	Simple mode	14	0.00315363	0.998194	0.992043	1.00438	1.00 (0.99-1.00)	0.576318
Osteoporosis	genus.LachnospiraceaeNK4A136group.id.11319.summary.txt.gz	Weighted mode	14	0.00359441	0.998091	0.991084	1.00515	1.00 (0.99-1.01)	0.603984
Osteoporosis	genus.LachnospiraceaeUCG001.id.11321.summary.txt.gz	MR Egger	13	0.00483862	1.00385	0.994377	1.01342	1.00 (0.99-1.01)	0.443592
Osteoporosis	genus.LachnospiraceaeUCG001.id.11321.summary.txt.gz	Weighted median	13	0.00153799	1.00213	0.999119	1.00516	1.00 (1.00-1.01)	0.165539
Osteoporosis	genus.LachnospiraceaeUCG001.id.11321.summary.txt.gz	Inverse variance weighted	13	0.00108601	1.00147	0.999337	1.0036	1.00 (1.00-1.00)	0.177381
Osteoporosis	genus.LachnospiraceaeUCG001.id.11321.summary.txt.gz	Simple mode	13	0.00272207	1.00278	0.997449	1.00815	1.00 (1.00-1.01)	0.32713
Osteoporosis	genus.LachnospiraceaeUCG001.id.11321.summary.txt.gz	Weighted mode	13	0.00222029	1.00287	0.998517	1.00725	1.00 (1.00-1.01)	0.220753
Osteoporosis	genus.LachnospiraceaeUCG004.id.11324.summary.txt.gz	MR Egger	14	0.00662201	0.993801	0.980986	1.00678	0.99 (0.98-1.01)	0.366244
Osteoporosis	genus.LachnospiraceaeUCG004.id.11324.summary.txt.gz	Weighted median	14	0.00185509	1.00027	0.996641	1.00391	1.00 (1.00-1.00)	0.883776
Osteoporosis	genus.LachnospiraceaeUCG004.id.11324.summary.txt.gz	Inverse variance weighted	14	0.00164728	0.999154	0.995933	1.00238	1.00 (1.00-1.00)	0.607261
Osteoporosis	genus.LachnospiraceaeUCG004.id.11324.summary.txt.gz	Simple mode	14	0.0039039	1.00271	0.995067	1.01041	1.00 (1.00-1.01)	0.500421
Osteoporosis	genus.LachnospiraceaeUCG004.id.11324.summary.txt.gz	Weighted mode	14	0.00416824	1.00271	0.994551	1.01094	1.00 (0.99-1.01)	0.527526
Osteoporosis	genus.LachnospiraceaeUCG008.id.11328.summary.txt.gz	MR Egger	13	0.0047229	0.992259	0.983116	1.00149	0.99 (0.98-1.00)	0.128118
Osteoporosis	genus.LachnospiraceaeUCG008.id.11328.summary.txt.gz	Weighted median	13	0.00120908	0.999374	0.997009	1.00175	1.00 (1.00-1.00)	0.604792
Osteoporosis	genus.LachnospiraceaeUCG008.id.11328.summary.txt.gz	Inverse variance weighted	13	0.000997589	1.00023	0.998278	1.00219	1.00 (1.00-1.00)	0.816099
Osteoporosis	genus.LachnospiraceaeUCG008.id.11328.summary.txt.gz	Simple mode	13	0.00183285	0.998563	0.994982	1.00216	1.00 (0.99-1.00)	0.447988
Osteoporosis	genus.LachnospiraceaeUCG008.id.11328.summary.txt.gz	Weighted mode	13	0.00199535	0.998472	0.994575	1.00238	1.00 (0.99-1.00)	0.458381
Osteoporosis	genus.LachnospiraceaeUCG010.id.11330.summary.txt.gz	MR Egger	10	0.0048719	1.00042	0.990914	1.01002	1.00 (0.99-1.01)	0.933239
Osteoporosis	genus.LachnospiraceaeUCG010.id.11330.summary.txt.gz	Weighted median	10	0.00185459	1.00153	0.997901	1.00518	1.00 (1.00-1.01)	0.408324
Osteoporosis	genus.LachnospiraceaeUCG010.id.11330.summary.txt.gz	Inverse variance weighted	10	0.00174341	1.00102	0.997607	1.00445	1.00 (1.00-1.00)	0.558159
Osteoporosis	genus.LachnospiraceaeUCG010.id.11330.summary.txt.gz	Simple mode	10	0.00286624	1.00465	0.999027	1.01031	1.00 (1.00-1.01)	0.139627
Osteoporosis	genus.LachnospiraceaeUCG010.id.11330.summary.txt.gz	Weighted mode	10	0.00300012	1.00459	0.998701	1.01052	1.00 (1.00-1.01)	0.161202
Osteoporosis	genus.Lactobacillus.id.1837.summary.txt.gz	MR Egger	10	0.00305775	0.995051	0.989105	1.00103	1.00 (0.99-1.00)	0.143313
Osteoporosis	genus.Lactobacillus.id.1837.summary.txt.gz	Weighted median	10	0.00137186	0.999669	0.996985	1.00236	1.00 (1.00-1.00)	0.809527
Osteoporosis	genus.Lactobacillus.id.1837.summary.txt.gz	Inverse variance weighted	10	0.00116183	0.999921	0.997647	1.0022	1.00 (1.00-1.00)	0.945841
Osteoporosis	genus.Lactobacillus.id.1837.summary.txt.gz	Simple mode	10	0.00224847	0.999025	0.994632	1.00344	1.00 (0.99-1.00)	0.674727
Osteoporosis	genus.Lactobacillus.id.1837.summary.txt.gz	Weighted mode	10	0.00228616	0.998716	0.994251	1.0032	1.00 (0.99-1.00)	0.587861
Osteoporosis	genus.Lactococcus.id.1851.summary.txt.gz	MR Egger	9	0.00377157	1.00245	0.995063	1.00988	1.00 (1.00-1.01)	0.537733
Osteoporosis	genus.Lactococcus.id.1851.summary.txt.gz	Weighted median	9	0.00114455	0.999828	0.997588	1.00207	1.00 (1.00-1.00)	0.880804
Osteoporosis	genus.Lactococcus.id.1851.summary.txt.gz	Inverse variance weighted	9	0.000850154	1.00033	0.998662	1.002	1.00 (1.00-1.00)	0.699902
Osteoporosis	genus.Lactococcus.id.1851.summary.txt.gz	Simple mode	9	0.00174719	0.999056	0.99564	1.00248	1.00 (1.00-1.00)	0.603375
Osteoporosis	genus.Lactococcus.id.1851.summary.txt.gz	Weighted mode	9	0.00178079	0.999077	0.995596	1.00257	1.00 (1.00-1.00)	0.61799
Osteoporosis	genus.Marvinbryantia.id.2005.summary.txt.gz	MR Egger	11	0.00539916	1.0062	0.995606	1.0169	1.01 (1.00-1.02)	0.282019
Osteoporosis	genus.Marvinbryantia.id.2005.summary.txt.gz	Weighted median	11	0.00189018	1.00116	0.997461	1.00488	1.00 (1.00-1.00)	0.538444
Osteoporosis	genus.Marvinbryantia.id.2005.summary.txt.gz	Inverse variance weighted	11	0.00147052	1.00021	0.99733	1.0031	1.00 (1.00-1.00)	0.887328
Osteoporosis	genus.Marvinbryantia.id.2005.summary.txt.gz	Simple mode	11	0.00339293	1.00269	0.996048	1.00938	1.00 (1.00-1.01)	0.446312
Osteoporosis	genus.Marvinbryantia.id.2005.summary.txt.gz	Weighted mode	11	0.00294904	1.00269	0.996914	1.00851	1.00 (1.00-1.01)	0.383179
Osteoporosis	genus.Methanobrevibacter.id.123.summary.txt.gz	MR Egger	6	0.00503238	0.99098	0.981254	1.0008	0.99 (0.98-1.00)	0.146155
Osteoporosis	genus.Methanobrevibacter.id.123.summary.txt.gz	Weighted median	6	0.0013388	0.998624	0.996007	1.00125	1.00 (1.00-1.00)	0.303881
Osteoporosis	genus.Methanobrevibacter.id.123.summary.txt.gz	Inverse variance weighted	6	0.0015907	0.998805	0.995696	1.00192	1.00 (1.00-1.00)	0.452421
Osteoporosis	genus.Methanobrevibacter.id.123.summary.txt.gz	Simple mode	6	0.00209013	0.996937	0.992861	1.00103	1.00 (0.99-1.00)	0.202084
Osteoporosis	genus.Methanobrevibacter.id.123.summary.txt.gz	Weighted mode	6	0.00196763	0.997649	0.993809	1.0015	1.00 (0.99-1.00)	0.285253
Osteoporosis	genus.Odoribacter.id.952.summary.txt.gz	MR Egger	7	0.00719688	0.989492	0.975632	1.00355	0.99 (0.98-1.00)	0.202082
Osteoporosis	genus.Odoribacter.id.952.summary.txt.gz	Weighted median	7	0.00247912	1.00104	0.996192	1.00592	1.00 (1.00-1.01)	0.673818
Osteoporosis	genus.Odoribacter.id.952.summary.txt.gz	Inverse variance weighted	7	0.00240655	0.999124	0.994423	1.00385	1.00 (0.99-1.00)	0.71583
Osteoporosis	genus.Odoribacter.id.952.summary.txt.gz	Simple mode	7	0.00333696	1.00138	0.994852	1.00795	1.00 (0.99-1.01)	0.693719
Osteoporosis	genus.Odoribacter.id.952.summary.txt.gz	Weighted mode	7	0.00308491	1.00125	0.99521	1.00732	1.00 (1.00-1.01)	0.700603
Osteoporosis	genus.Olsenella.id.822.summary.txt.gz	MR Egger	11	0.00281884	1.0045	0.998967	1.01007	1.00 (1.00-1.01)	0.145566
Osteoporosis	genus.Olsenella.id.822.summary.txt.gz	Weighted median	11	0.00105908	0.999815	0.997742	1.00189	1.00 (1.00-1.00)	0.861443
Osteoporosis	genus.Olsenella.id.822.summary.txt.gz	Inverse variance weighted	11	0.000796755	0.999962	0.998401	1.00152	1.00 (1.00-1.00)	0.961546
Osteoporosis	genus.Olsenella.id.822.summary.txt.gz	Simple mode	11	0.00201803	0.997849	0.99391	1.0018	1.00 (0.99-1.00)	0.310968
Osteoporosis	genus.Olsenella.id.822.summary.txt.gz	Weighted mode	11	0.0021547	0.997909	0.993703	1.00213	1.00 (0.99-1.00)	0.354187
Osteoporosis	genus.Oscillibacter.id.2063.summary.txt.gz	MR Egger	14	0.00354884	1.00245	0.995506	1.00945	1.00 (1.00-1.01)	0.502822
Osteoporosis	genus.Oscillibacter.id.2063.summary.txt.gz	Weighted median	14	0.00132478	0.999294	0.996703	1.00189	1.00 (1.00-1.00)	0.594147
Osteoporosis	genus.Oscillibacter.id.2063.summary.txt.gz	Inverse variance weighted	14	0.000975513	0.999243	0.997334	1.00116	1.00 (1.00-1.00)	0.437453
Osteoporosis	genus.Oscillibacter.id.2063.summary.txt.gz	Simple mode	14	0.00213271	0.998715	0.994549	1.0029	1.00 (0.99-1.00)	0.556817
Osteoporosis	genus.Oscillibacter.id.2063.summary.txt.gz	Weighted mode	14	0.00203064	0.999003	0.995034	1.00299	1.00 (1.00-1.00)	0.631292
Osteoporosis	genus.Oscillospira.id.2064.summary.txt.gz	MR Egger	9	0.00551697	1.01108	1.00021	1.02208	1.01 (1.00-1.02)	0.0858689
Osteoporosis	genus.Oscillospira.id.2064.summary.txt.gz	Weighted median	9	0.00171236	1.00153	0.998176	1.0049	1.00 (1.00-1.00)	0.371332
Osteoporosis	genus.Oscillospira.id.2064.summary.txt.gz	Inverse variance weighted	9	0.00130893	1.00079	0.998224	1.00336	1.00 (1.00-1.00)	0.547387
Osteoporosis	genus.Oscillospira.id.2064.summary.txt.gz	Simple mode	9	0.00295748	1.00171	0.995919	1.00753	1.00 (1.00-1.01)	0.579615
Osteoporosis	genus.Oscillospira.id.2064.summary.txt.gz	Weighted mode	9	0.00300928	1.00197	0.996078	1.0079	1.00 (1.00-1.01)	0.531375
Osteoporosis	genus.Oxalobacter.id.2978.summary.txt.gz	MR Egger	11	0.005158	1.00144	0.991366	1.01161	1.00 (0.99-1.01)	0.786659
Osteoporosis	genus.Oxalobacter.id.2978.summary.txt.gz	Weighted median	11	0.00111193	0.999065	0.99689	1.00124	1.00 (1.00-1.00)	0.400017
Osteoporosis	genus.Oxalobacter.id.2978.summary.txt.gz	Inverse variance weighted	11	0.00108014	0.998859	0.996747	1.00098	1.00 (1.00-1.00)	0.290603
Osteoporosis	genus.Oxalobacter.id.2978.summary.txt.gz	Simple mode	11	0.00190345	0.998864	0.995145	1.0026	1.00 (1.00-1.00)	0.56377
Osteoporosis	genus.Oxalobacter.id.2978.summary.txt.gz	Weighted mode	11	0.0016586	0.998906	0.995664	1.00216	1.00 (1.00-1.00)	0.52426
Osteoporosis	genus.Parabacteroides.id.954.summary.txt.gz	MR Egger	6	0.00612598	1.01013	0.998074	1.02233	1.01 (1.00-1.02)	0.175253
Osteoporosis	genus.Parabacteroides.id.954.summary.txt.gz	Weighted median	6	0.00281261	0.99919	0.993697	1.00471	1.00 (0.99-1.00)	0.773353
Osteoporosis	genus.Parabacteroides.id.954.summary.txt.gz	Inverse variance weighted	6	0.00251327	0.998876	0.993968	1.00381	1.00 (0.99-1.00)	0.654622
Osteoporosis	genus.Parabacteroides.id.954.summary.txt.gz	Simple mode	6	0.00492355	0.993892	0.984346	1.00353	0.99 (0.98-1.00)	0.268483
Osteoporosis	genus.Parabacteroides.id.954.summary.txt.gz	Weighted mode	6	0.00459046	1.00328	0.994293	1.01235	1.00 (0.99-1.01)	0.507616
Osteoporosis	genus.Paraprevotella.id.962.summary.txt.gz	MR Egger	13	0.00357464	0.999285	0.992308	1.00631	1.00 (0.99-1.01)	0.845117
Osteoporosis	genus.Paraprevotella.id.962.summary.txt.gz	Weighted median	13	0.0012406	1.00006	0.99763	1.00249	1.00 (1.00-1.00)	0.962259
Osteoporosis	genus.Paraprevotella.id.962.summary.txt.gz	Inverse variance weighted	13	0.00104647	1.00045	0.998404	1.00251	1.00 (1.00-1.00)	0.664457
Osteoporosis	genus.Paraprevotella.id.962.summary.txt.gz	Simple mode	13	0.00183089	1.00018	0.996596	1.00377	1.00 (1.00-1.00)	0.923755
Osteoporosis	genus.Paraprevotella.id.962.summary.txt.gz	Weighted mode	13	0.00162559	1.00014	0.996959	1.00333	1.00 (1.00-1.00)	0.932368
Osteoporosis	genus.Parasutterella.id.2892.summary.txt.gz	MR Egger	15	0.0047319	1.00278	0.993522	1.01212	1.00 (0.99-1.01)	0.567522
Osteoporosis	genus.Parasutterella.id.2892.summary.txt.gz	Weighted median	15	0.00163189	0.999699	0.996506	1.0029	1.00 (1.00-1.00)	0.853417
Osteoporosis	genus.Parasutterella.id.2892.summary.txt.gz	Inverse variance weighted	15	0.00151857	1.00106	0.998089	1.00405	1.00 (1.00-1.00)	0.483705
Osteoporosis	genus.Parasutterella.id.2892.summary.txt.gz	Simple mode	15	0.0032377	0.998511	0.992195	1.00487	1.00 (0.99-1.00)	0.652514
Osteoporosis	genus.Parasutterella.id.2892.summary.txt.gz	Weighted mode	15	0.00315498	0.998801	0.992644	1.005	1.00 (0.99-1.00)	0.709432
Osteoporosis	genus.Peptococcus.id.2037.summary.txt.gz	MR Egger	14	0.00318633	0.998615	0.992397	1.00487	1.00 (0.99-1.00)	0.671201
Osteoporosis	genus.Peptococcus.id.2037.summary.txt.gz	Weighted median	14	0.00102985	1.00094	0.998924	1.00296	1.00 (1.00-1.00)	0.360633
Osteoporosis	genus.Peptococcus.id.2037.summary.txt.gz	Inverse variance weighted	14	0.000792125	1.00046	0.998903	1.00201	1.00 (1.00-1.00)	0.565471
Osteoporosis	genus.Peptococcus.id.2037.summary.txt.gz	Simple mode	14	0.00192137	0.999747	0.99599	1.00352	1.00 (1.00-1.00)	0.897429
Osteoporosis	genus.Peptococcus.id.2037.summary.txt.gz	Weighted mode	14	0.00161463	1.00093	0.997769	1.0041	1.00 (1.00-1.00)	0.574106
Osteoporosis	genus.Phascolarctobacterium.id.2168.summary.txt.gz	MR Egger	11	0.00681343	0.999737	0.986475	1.01318	1.00 (0.99-1.01)	0.970097
Osteoporosis	genus.Phascolarctobacterium.id.2168.summary.txt.gz	Weighted median	11	0.00176946	0.996993	0.993541	1.00046	1.00 (0.99-1.00)	0.0887657
Osteoporosis	genus.Phascolarctobacterium.id.2168.summary.txt.gz	Inverse variance weighted	11	0.00145268	0.998901	0.996061	1.00175	1.00 (1.00-1.00)	0.449059
Osteoporosis	genus.Phascolarctobacterium.id.2168.summary.txt.gz	Simple mode	11	0.00369596	0.995265	0.988081	1.0025	1.00 (0.99-1.00)	0.228046
Osteoporosis	genus.Phascolarctobacterium.id.2168.summary.txt.gz	Weighted mode	11	0.00341151	0.995321	0.988688	1.002	1.00 (0.99-1.00)	0.19921
Osteoporosis	genus.Prevotella7.id.11182.summary.txt.gz	MR Egger	11	0.00527511	1.00154	0.99124	1.01195	1.00 (0.99-1.01)	0.776794
Osteoporosis	genus.Prevotella7.id.11182.summary.txt.gz	Weighted median	11	0.0010206	1.00044	0.998439	1.00244	1.00 (1.00-1.00)	0.668002
Osteoporosis	genus.Prevotella7.id.11182.summary.txt.gz	Inverse variance weighted	11	0.000842787	1.00016	0.998513	1.00182	1.00 (1.00-1.00)	0.845622
Osteoporosis	genus.Prevotella7.id.11182.summary.txt.gz	Simple mode	11	0.00159617	1.00067	0.997544	1.00381	1.00 (1.00-1.00)	0.683818
Osteoporosis	genus.Prevotella7.id.11182.summary.txt.gz	Weighted mode	11	0.00142521	1.00067	0.997878	1.00347	1.00 (1.00-1.00)	0.648668
Osteoporosis	genus.Prevotella9.id.11183.summary.txt.gz	MR Egger	15	0.00281807	1.00398	0.998445	1.00954	1.00 (1.00-1.01)	0.18261
Osteoporosis	genus.Prevotella9.id.11183.summary.txt.gz	Weighted median	15	0.00125817	1.00178	0.999315	1.00426	1.00 (1.00-1.00)	0.156895
Osteoporosis	genus.Prevotella9.id.11183.summary.txt.gz	Inverse variance weighted	15	0.000958002	1.00052	0.998643	1.0024	1.00 (1.00-1.00)	0.587105
Osteoporosis	genus.Prevotella9.id.11183.summary.txt.gz	Simple mode	15	0.00218374	0.999218	0.99495	1.0035	1.00 (0.99-1.00)	0.725373
Osteoporosis	genus.Prevotella9.id.11183.summary.txt.gz	Weighted mode	15	0.00204049	1.00205	0.998046	1.00606	1.00 (1.00-1.01)	0.333682
Osteoporosis	genus.RikenellaceaeRC9gutgroup.id.11191.summary.txt.gz	MR Egger	13	0.0044126	0.999919	0.991308	1.0086	1.00 (0.99-1.01)	0.985706
Osteoporosis	genus.RikenellaceaeRC9gutgroup.id.11191.summary.txt.gz	Weighted median	13	0.000910824	1.00064	0.998855	1.00243	1.00 (1.00-1.00)	0.482838
Osteoporosis	genus.RikenellaceaeRC9gutgroup.id.11191.summary.txt.gz	Inverse variance weighted	13	0.000684252	1.00019	0.998848	1.00153	1.00 (1.00-1.00)	0.783344
Osteoporosis	genus.RikenellaceaeRC9gutgroup.id.11191.summary.txt.gz	Simple mode	13	0.00158647	1.00095	0.997838	1.00406	1.00 (1.00-1.00)	0.562328
Osteoporosis	genus.RikenellaceaeRC9gutgroup.id.11191.summary.txt.gz	Weighted mode	13	0.00157277	1.00091	0.997833	1.004	1.00 (1.00-1.00)	0.572005
Osteoporosis	genus.Romboutsia.id.11347.summary.txt.gz	MR Egger	14	0.00294425	0.997464	0.991725	1.00324	1.00 (0.99-1.00)	0.405427
Osteoporosis	genus.Romboutsia.id.11347.summary.txt.gz	Weighted median	14	0.00153442	0.998761	0.995762	1.00177	1.00 (1.00-1.00)	0.419031
Osteoporosis	genus.Romboutsia.id.11347.summary.txt.gz	Inverse variance weighted	14	0.00114616	0.999621	0.997378	1.00187	1.00 (1.00-1.00)	0.740908
Osteoporosis	genus.Romboutsia.id.11347.summary.txt.gz	Simple mode	14	0.00235532	0.997546	0.992952	1.00216	1.00 (0.99-1.00)	0.315909
Osteoporosis	genus.Romboutsia.id.11347.summary.txt.gz	Weighted mode	14	0.00223618	0.997747	0.993383	1.00213	1.00 (0.99-1.00)	0.331494
Osteoporosis	genus.Roseburia.id.2012.summary.txt.gz	MR Egger	14	0.00663667	1.00273	0.989775	1.01586	1.00 (0.99-1.02)	0.688032
Osteoporosis	genus.Roseburia.id.2012.summary.txt.gz	Weighted median	14	0.0021627	0.999127	0.9949	1.00337	1.00 (0.99-1.00)	0.68621
Osteoporosis	genus.Roseburia.id.2012.summary.txt.gz	Inverse variance weighted	14	0.00223429	0.999155	0.994789	1.00354	1.00 (0.99-1.00)	0.705181
Osteoporosis	genus.Roseburia.id.2012.summary.txt.gz	Simple mode	14	0.00418835	0.997752	0.989595	1.00598	1.00 (0.99-1.01)	0.6001
Osteoporosis	genus.Roseburia.id.2012.summary.txt.gz	Weighted mode	14	0.00289307	0.998739	0.993092	1.00442	1.00 (0.99-1.00)	0.669973
Osteoporosis	genus.Ruminiclostridium5.id.11355.summary.txt.gz	MR Egger	11	0.00667678	1.00673	0.993637	1.01999	1.01 (0.99-1.02)	0.341623
Osteoporosis	genus.Ruminiclostridium5.id.11355.summary.txt.gz	Weighted median	11	0.00227642	0.997843	0.993401	1.00231	1.00 (0.99-1.00)	0.342908
Osteoporosis	genus.Ruminiclostridium5.id.11355.summary.txt.gz	Inverse variance weighted	11	0.00162108	0.999119	0.995949	1.0023	1.00 (1.00-1.00)	0.586528
Osteoporosis	genus.Ruminiclostridium5.id.11355.summary.txt.gz	Simple mode	11	0.00349066	0.996289	0.989496	1.00313	1.00 (0.99-1.00)	0.31183
Osteoporosis	genus.Ruminiclostridium5.id.11355.summary.txt.gz	Weighted mode	11	0.00378767	0.996405	0.989035	1.00383	1.00 (0.99-1.00)	0.364096
Osteoporosis	genus.Ruminiclostridium6.id.11356.summary.txt.gz	MR Egger	16	0.00274836	0.999989	0.994617	1.00539	1.00 (0.99-1.01)	0.996958
Osteoporosis	genus.Ruminiclostridium6.id.11356.summary.txt.gz	Weighted median	16	0.00150022	1.00076	0.997826	1.00371	1.00 (1.00-1.00)	0.610598
Osteoporosis	genus.Ruminiclostridium6.id.11356.summary.txt.gz	Inverse variance weighted	16	0.00106508	1.00025	0.998169	1.00235	1.00 (1.00-1.00)	0.810848
Osteoporosis	genus.Ruminiclostridium6.id.11356.summary.txt.gz	Simple mode	16	0.00229786	1.00072	0.996219	1.00523	1.00 (1.00-1.01)	0.759631
Osteoporosis	genus.Ruminiclostridium6.id.11356.summary.txt.gz	Weighted mode	16	0.00213526	1.00072	0.996537	1.00491	1.00 (1.00-1.00)	0.742019
Osteoporosis	genus.Ruminiclostridium9.id.11357.summary.txt.gz	MR Egger	10	0.00912447	0.992827	0.975229	1.01074	0.99 (0.98-1.01)	0.452886
Osteoporosis	genus.Ruminiclostridium9.id.11357.summary.txt.gz	Weighted median	10	0.00227171	1.00193	0.997476	1.0064	1.00 (1.00-1.01)	0.396745
Osteoporosis	genus.Ruminiclostridium9.id.11357.summary.txt.gz	Inverse variance weighted	10	0.00203295	1.00038	0.996403	1.00438	1.00 (1.00-1.00)	0.851158
Osteoporosis	genus.Ruminiclostridium9.id.11357.summary.txt.gz	Simple mode	10	0.00381781	1.00375	0.996271	1.01129	1.00 (1.00-1.01)	0.351989
Osteoporosis	genus.Ruminiclostridium9.id.11357.summary.txt.gz	Weighted mode	10	0.00402226	1.00375	0.995872	1.0117	1.00 (1.00-1.01)	0.375848
Osteoporosis	genus.RuminococcaceaeNK4A214group.id.11358.summary.txt.gz	MR Egger	15	0.00508034	0.997102	0.987223	1.00708	1.00 (0.99-1.01)	0.57758
Osteoporosis	genus.RuminococcaceaeNK4A214group.id.11358.summary.txt.gz	Weighted median	15	0.00188469	1.00105	0.997357	1.00475	1.00 (1.00-1.00)	0.578315
Osteoporosis	genus.RuminococcaceaeNK4A214group.id.11358.summary.txt.gz	Inverse variance weighted	15	0.00140171	1.00169	0.99894	1.00444	1.00 (1.00-1.00)	0.228723
Osteoporosis	genus.RuminococcaceaeNK4A214group.id.11358.summary.txt.gz	Simple mode	15	0.00331568	1.00173	0.995238	1.00826	1.00 (1.00-1.01)	0.610979
Osteoporosis	genus.RuminococcaceaeNK4A214group.id.11358.summary.txt.gz	Weighted mode	15	0.00323651	1.00159	0.995256	1.00796	1.00 (1.00-1.01)	0.631194
Osteoporosis	genus.RuminococcaceaeUCG002.id.11360.summary.txt.gz	MR Egger	22	0.00273608	0.99594	0.990613	1.0013	1.00 (0.99-1.00)	0.152613
Osteoporosis	genus.RuminococcaceaeUCG002.id.11360.summary.txt.gz	Weighted median	22	0.00150217	1.00042	0.99748	1.00337	1.00 (1.00-1.00)	0.779296
Osteoporosis	genus.RuminococcaceaeUCG002.id.11360.summary.txt.gz	Inverse variance weighted	22	0.0010563	0.999895	0.997827	1.00197	1.00 (1.00-1.00)	0.920561
Osteoporosis	genus.RuminococcaceaeUCG002.id.11360.summary.txt.gz	Simple mode	22	0.00321655	1.00398	0.99767	1.01033	1.00 (1.00-1.01)	0.230547
Osteoporosis	genus.RuminococcaceaeUCG002.id.11360.summary.txt.gz	Weighted mode	22	0.00271637	1.00269	0.997365	1.00804	1.00 (1.00-1.01)	0.334069
Osteoporosis	genus.RuminococcaceaeUCG003.id.11361.summary.txt.gz	MR Egger	12	0.004949	0.996092	0.986477	1.0058	1.00 (0.99-1.01)	0.447233
Osteoporosis	genus.RuminococcaceaeUCG003.id.11361.summary.txt.gz	Weighted median	12	0.00187342	1.00069	0.997024	1.00437	1.00 (1.00-1.00)	0.712061
Osteoporosis	genus.RuminococcaceaeUCG003.id.11361.summary.txt.gz	Inverse variance weighted	12	0.00147776	1.00037	0.997473	1.00327	1.00 (1.00-1.00)	0.804076
Osteoporosis	genus.RuminococcaceaeUCG003.id.11361.summary.txt.gz	Simple mode	12	0.00357436	1.00027	0.993282	1.0073	1.00 (0.99-1.01)	0.942135
Osteoporosis	genus.RuminococcaceaeUCG003.id.11361.summary.txt.gz	Weighted mode	12	0.00391759	1.00027	0.992614	1.00798	1.00 (0.99-1.01)	0.947196
Osteoporosis	genus.RuminococcaceaeUCG004.id.11362.summary.txt.gz	MR Egger	11	0.0064734	1.00211	0.989478	1.01491	1.00 (0.99-1.01)	0.751928
Osteoporosis	genus.RuminococcaceaeUCG004.id.11362.summary.txt.gz	Weighted median	11	0.00162198	1.00143	0.998248	1.00462	1.00 (1.00-1.00)	0.379436
Osteoporosis	genus.RuminococcaceaeUCG004.id.11362.summary.txt.gz	Inverse variance weighted	11	0.00120328	1.00205	0.999692	1.00442	1.00 (1.00-1.00)	0.0883838
Osteoporosis	genus.RuminococcaceaeUCG004.id.11362.summary.txt.gz	Simple mode	11	0.00255421	1.00072	0.995719	1.00574	1.00 (1.00-1.01)	0.784811
Osteoporosis	genus.RuminococcaceaeUCG004.id.11362.summary.txt.gz	Weighted mode	11	0.00227021	1.00072	0.996274	1.00518	1.00 (1.00-1.01)	0.7588
Osteoporosis	genus.RuminococcaceaeUCG005.id.11363.summary.txt.gz	MR Egger	14	0.00380584	1.00392	0.996461	1.01144	1.00 (1.00-1.01)	0.324026
Osteoporosis	genus.RuminococcaceaeUCG005.id.11363.summary.txt.gz	Weighted median	14	0.00163786	1.00141	0.998202	1.00463	1.00 (1.00-1.00)	0.38899
Osteoporosis	genus.RuminococcaceaeUCG005.id.11363.summary.txt.gz	Inverse variance weighted	14	0.00135441	0.999932	0.997281	1.00259	1.00 (1.00-1.00)	0.959936
Osteoporosis	genus.RuminococcaceaeUCG005.id.11363.summary.txt.gz	Simple mode	14	0.00240321	1.00173	0.997026	1.00646	1.00 (1.00-1.01)	0.483891
Osteoporosis	genus.RuminococcaceaeUCG005.id.11363.summary.txt.gz	Weighted mode	14	0.00222016	1.00207	0.997714	1.00644	1.00 (1.00-1.01)	0.369641
Osteoporosis	genus.RuminococcaceaeUCG009.id.11366.summary.txt.gz	MR Egger	12	0.00467299	1.00031	0.991192	1.00952	1.00 (0.99-1.01)	0.948119
Osteoporosis	genus.RuminococcaceaeUCG009.id.11366.summary.txt.gz	Weighted median	12	0.00140405	1.00095	0.998197	1.00371	1.00 (1.00-1.00)	0.500029
Osteoporosis	genus.RuminococcaceaeUCG009.id.11366.summary.txt.gz	Inverse variance weighted	12	0.0010206	0.99959	0.997592	1.00159	1.00 (1.00-1.00)	0.687683
Osteoporosis	genus.RuminococcaceaeUCG009.id.11366.summary.txt.gz	Simple mode	12	0.00251118	1.00179	0.996872	1.00673	1.00 (1.00-1.01)	0.490965
Osteoporosis	genus.RuminococcaceaeUCG009.id.11366.summary.txt.gz	Weighted mode	12	0.00230086	1.00175	0.997242	1.00628	1.00 (1.00-1.01)	0.463537
Osteoporosis	genus.RuminococcaceaeUCG010.id.11367.summary.txt.gz	MR Egger	6	0.00573035	0.999099	0.98794	1.01038	1.00 (0.99-1.01)	0.88261
Osteoporosis	genus.RuminococcaceaeUCG010.id.11367.summary.txt.gz	Weighted median	6	0.00211682	0.998528	0.994394	1.00268	1.00 (0.99-1.00)	0.486451
Osteoporosis	genus.RuminococcaceaeUCG010.id.11367.summary.txt.gz	Inverse variance weighted	6	0.0017602	0.999396	0.995954	1.00285	1.00 (1.00-1.00)	0.731603
Osteoporosis	genus.RuminococcaceaeUCG010.id.11367.summary.txt.gz	Simple mode	6	0.00297298	0.997708	0.991912	1.00354	1.00 (0.99-1.00)	0.475156
Osteoporosis	genus.RuminococcaceaeUCG010.id.11367.summary.txt.gz	Weighted mode	6	0.0029903	0.997893	0.992061	1.00376	1.00 (0.99-1.00)	0.512066
Osteoporosis	genus.RuminococcaceaeUCG011.id.11368.summary.txt.gz	MR Egger	8	0.00723084	0.998114	0.984068	1.01236	1.00 (0.98-1.01)	0.802802
Osteoporosis	genus.RuminococcaceaeUCG011.id.11368.summary.txt.gz	Weighted median	8	0.00121544	0.99918	0.996802	1.00156	1.00 (1.00-1.00)	0.499495
Osteoporosis	genus.RuminococcaceaeUCG011.id.11368.summary.txt.gz	Inverse variance weighted	8	0.0012953	0.999016	0.996483	1.00156	1.00 (1.00-1.00)	0.447241
Osteoporosis	genus.RuminococcaceaeUCG011.id.11368.summary.txt.gz	Simple mode	8	0.00199326	0.999271	0.995375	1.00318	1.00 (1.00-1.00)	0.725274
Osteoporosis	genus.RuminococcaceaeUCG011.id.11368.summary.txt.gz	Weighted mode	8	0.00196819	0.999409	0.995562	1.00327	1.00 (1.00-1.00)	0.772804
Osteoporosis	genus.RuminococcaceaeUCG013.id.11370.summary.txt.gz	MR Egger	12	0.0045907	1.00407	0.995078	1.01315	1.00 (1.00-1.01)	0.396798
Osteoporosis	genus.RuminococcaceaeUCG013.id.11370.summary.txt.gz	Weighted median	12	0.00192328	1.00362	0.999844	1.00741	1.00 (1.00-1.01)	0.0602504
Osteoporosis	genus.RuminococcaceaeUCG013.id.11370.summary.txt.gz	Inverse variance weighted	12	0.00166128	1.00194	0.998682	1.00521	1.00 (1.00-1.01)	0.243452
Osteoporosis	genus.RuminococcaceaeUCG013.id.11370.summary.txt.gz	Simple mode	12	0.002743	1.00365	0.998267	1.00906	1.00 (1.00-1.01)	0.21122
Osteoporosis	genus.RuminococcaceaeUCG013.id.11370.summary.txt.gz	Weighted mode	12	0.00280104	1.004	0.998501	1.00953	1.00 (1.00-1.01)	0.182057
Osteoporosis	genus.RuminococcaceaeUCG014.id.11371.summary.txt.gz	MR Egger	11	0.00499553	1.00819	0.998365	1.01811	1.01 (1.00-1.02)	0.137013
Osteoporosis	genus.RuminococcaceaeUCG014.id.11371.summary.txt.gz	Weighted median	11	0.00205105	1.00268	0.998659	1.00672	1.00 (1.00-1.01)	0.19167
Osteoporosis	genus.RuminococcaceaeUCG014.id.11371.summary.txt.gz	Inverse variance weighted	11	0.00187367	1.00236	0.998687	1.00605	1.00 (1.00-1.01)	0.208023
Osteoporosis	genus.RuminococcaceaeUCG014.id.11371.summary.txt.gz	Simple mode	11	0.00372621	1.00151	0.994225	1.00885	1.00 (0.99-1.01)	0.693617
Osteoporosis	genus.RuminococcaceaeUCG014.id.11371.summary.txt.gz	Weighted mode	11	0.00345012	1.00258	0.995828	1.00939	1.00 (1.00-1.01)	0.471531
Osteoporosis	genus.Ruminococcus1.id.11373.summary.txt.gz	MR Egger	10	0.00575418	0.995033	0.983874	1.00632	1.00 (0.98-1.01)	0.412065
Osteoporosis	genus.Ruminococcus1.id.11373.summary.txt.gz	Weighted median	10	0.00223945	0.997436	0.993068	1.00182	1.00 (0.99-1.00)	0.251676
Osteoporosis	genus.Ruminococcus1.id.11373.summary.txt.gz	Inverse variance weighted	10	0.00210507	0.999179	0.995065	1.00331	1.00 (1.00-1.00)	0.696343
Osteoporosis	genus.Ruminococcus1.id.11373.summary.txt.gz	Simple mode	10	0.00392547	0.997494	0.989849	1.0052	1.00 (0.99-1.01)	0.538635
Osteoporosis	genus.Ruminococcus1.id.11373.summary.txt.gz	Weighted mode	10	0.00309998	0.997311	0.99127	1.00339	1.00 (0.99-1.00)	0.407691
Osteoporosis	genus.Ruminococcus2.id.11374.summary.txt.gz	MR Egger	14	0.00405932	0.997958	0.99005	1.00593	1.00 (0.99-1.01)	0.623763
Osteoporosis	genus.Ruminococcus2.id.11374.summary.txt.gz	Weighted median	14	0.0017633	0.99872	0.995274	1.00218	1.00 (1.00-1.00)	0.467602
Osteoporosis	genus.Ruminococcus2.id.11374.summary.txt.gz	Inverse variance weighted	14	0.00127239	1.00004	0.997549	1.00254	1.00 (1.00-1.00)	0.974906
Osteoporosis	genus.Ruminococcus2.id.11374.summary.txt.gz	Simple mode	14	0.00288667	1.00236	0.996701	1.00804	1.00 (1.00-1.01)	0.429647
Osteoporosis	genus.Ruminococcus2.id.11374.summary.txt.gz	Weighted mode	14	0.0026545	0.99766	0.992482	1.00286	1.00 (0.99-1.00)	0.393417
Osteoporosis	genus.Sellimonas.id.14369.summary.txt.gz	MR Egger	11	0.00314495	0.99902	0.992881	1.0052	1.00 (0.99-1.01)	0.762357
Osteoporosis	genus.Sellimonas.id.14369.summary.txt.gz	Weighted median	11	0.000882392	1.00012	0.998391	1.00185	1.00 (1.00-1.00)	0.892225
Osteoporosis	genus.Sellimonas.id.14369.summary.txt.gz	Inverse variance weighted	11	0.000671912	1.00016	0.998844	1.00148	1.00 (1.00-1.00)	0.811277
Osteoporosis	genus.Sellimonas.id.14369.summary.txt.gz	Simple mode	11	0.00138841	0.999034	0.996319	1.00176	1.00 (1.00-1.00)	0.502092
Osteoporosis	genus.Sellimonas.id.14369.summary.txt.gz	Weighted mode	11	0.00147525	0.999072	0.996187	1.00196	1.00 (1.00-1.00)	0.543098
Osteoporosis	genus.Senegalimassilia.id.11160.summary.txt.gz	MR Egger	5	0.00494985	0.995481	0.98587	1.00519	1.00 (0.99-1.01)	0.427671
Osteoporosis	genus.Senegalimassilia.id.11160.summary.txt.gz	Weighted median	5	0.0019374	0.999629	0.99584	1.00343	1.00 (1.00-1.00)	0.848109
Osteoporosis	genus.Senegalimassilia.id.11160.summary.txt.gz	Inverse variance weighted	5	0.00151058	1.00093	0.997968	1.0039	1.00 (1.00-1.00)	0.539485
Osteoporosis	genus.Senegalimassilia.id.11160.summary.txt.gz	Simple mode	5	0.00280174	0.998896	0.993426	1.0044	1.00 (0.99-1.00)	0.713591
Osteoporosis	genus.Senegalimassilia.id.11160.summary.txt.gz	Weighted mode	5	0.00251763	0.998819	0.993902	1.00376	1.00 (0.99-1.00)	0.66326
Osteoporosis	genus.Slackia.id.825.summary.txt.gz	MR Egger	6	0.00966911	0.997531	0.978804	1.01662	1.00 (0.98-1.02)	0.810813
Osteoporosis	genus.Slackia.id.825.summary.txt.gz	Weighted median	6	0.00167304	0.999273	0.996001	1.00256	1.00 (1.00-1.00)	0.663737
Osteoporosis	genus.Slackia.id.825.summary.txt.gz	Inverse variance weighted	6	0.00145825	1.00057	0.997713	1.00343	1.00 (1.00-1.00)	0.696828
Osteoporosis	genus.Slackia.id.825.summary.txt.gz	Simple mode	6	0.00287278	0.998668	0.993061	1.00431	1.00 (0.99-1.00)	0.662223
Osteoporosis	genus.Slackia.id.825.summary.txt.gz	Weighted mode	6	0.00263534	0.998668	0.993523	1.00384	1.00 (0.99-1.00)	0.634577
Osteoporosis	genus.Streptococcus.id.1853.summary.txt.gz	MR Egger	17	0.00528182	1.00487	0.994517	1.01532	1.00 (0.99-1.02)	0.372635
Osteoporosis	genus.Streptococcus.id.1853.summary.txt.gz	Weighted median	17	0.00165699	1.00137	0.998126	1.00463	1.00 (1.00-1.00)	0.407555
Osteoporosis	genus.Streptococcus.id.1853.summary.txt.gz	Inverse variance weighted	17	0.00141113	1.00131	0.998549	1.00409	1.00 (1.00-1.00)	0.351792
Osteoporosis	genus.Streptococcus.id.1853.summary.txt.gz	Simple mode	17	0.0028899	1.00217	0.996506	1.00786	1.00 (1.00-1.01)	0.464823
Osteoporosis	genus.Streptococcus.id.1853.summary.txt.gz	Weighted mode	17	0.00286575	1.00238	0.996765	1.00803	1.00 (1.00-1.01)	0.419087
Osteoporosis	genus.Subdoligranulum.id.2070.summary.txt.gz	MR Egger	9	0.00875493	0.994078	0.977166	1.01128	0.99 (0.98-1.01)	0.519319
Osteoporosis	genus.Subdoligranulum.id.2070.summary.txt.gz	Weighted median	9	0.00255122	1.00052	0.995532	1.00554	1.00 (1.00-1.01)	0.837664
Osteoporosis	genus.Subdoligranulum.id.2070.summary.txt.gz	Inverse variance weighted	9	0.00221813	1.00032	0.995984	1.00468	1.00 (1.00-1.00)	0.884211
Osteoporosis	genus.Subdoligranulum.id.2070.summary.txt.gz	Simple mode	9	0.00397838	0.999976	0.992209	1.0078	1.00 (0.99-1.01)	0.995409
Osteoporosis	genus.Subdoligranulum.id.2070.summary.txt.gz	Weighted mode	9	0.00381301	0.9998	0.992356	1.0073	1.00 (0.99-1.01)	0.95953
Osteoporosis	genus.Sutterella.id.2896.summary.txt.gz	MR Egger	12	0.00618313	1.00365	0.991565	1.01589	1.00 (0.99-1.02)	0.568264
Osteoporosis	genus.Sutterella.id.2896.summary.txt.gz	Weighted median	12	0.00170778	1.00015	0.996809	1.0035	1.00 (1.00-1.00)	0.929686
Osteoporosis	genus.Sutterella.id.2896.summary.txt.gz	Inverse variance weighted	12	0.00131443	0.99994	0.997367	1.00252	1.00 (1.00-1.00)	0.963482
Osteoporosis	genus.Sutterella.id.2896.summary.txt.gz	Simple mode	12	0.00283177	1.00099	0.995449	1.00656	1.00 (1.00-1.01)	0.733426
Osteoporosis	genus.Sutterella.id.2896.summary.txt.gz	Weighted mode	12	0.00282308	1.00121	0.995686	1.00677	1.00 (1.00-1.01)	0.676588
Osteoporosis	genus.Terrisporobacter.id.11348.summary.txt.gz	MR Egger	5	0.00378155	1.00679	0.999354	1.01428	1.01 (1.00-1.01)	0.171527
Osteoporosis	genus.Terrisporobacter.id.11348.summary.txt.gz	Weighted median	5	0.00186936	1.00205	0.998384	1.00573	1.00 (1.00-1.01)	0.273553
Osteoporosis	genus.Terrisporobacter.id.11348.summary.txt.gz	Inverse variance weighted	5	0.00138212	1.00252	0.999806	1.00524	1.00 (1.00-1.01)	0.0687762
Osteoporosis	genus.Terrisporobacter.id.11348.summary.txt.gz	Simple mode	5	0.00274245	1.00104	0.995677	1.00644	1.00 (1.00-1.01)	0.723156
Osteoporosis	genus.Terrisporobacter.id.11348.summary.txt.gz	Weighted mode	5	0.00301299	1.00089	0.994994	1.00682	1.00 (0.99-1.01)	0.783216
Osteoporosis	genus.Turicibacter.id.2162.summary.txt.gz	MR Egger	10	0.00498997	1.00192	0.992173	1.01177	1.00 (0.99-1.01)	0.710088
Osteoporosis	genus.Turicibacter.id.2162.summary.txt.gz	Weighted median	10	0.00147438	1.00081	0.997925	1.00371	1.00 (1.00-1.00)	0.581329
Osteoporosis	genus.Turicibacter.id.2162.summary.txt.gz	Inverse variance weighted	10	0.00117959	1.00001	0.997697	1.00232	1.00 (1.00-1.00)	0.9957
Osteoporosis	genus.Turicibacter.id.2162.summary.txt.gz	Simple mode	10	0.00255255	1.00102	0.996028	1.00604	1.00 (1.00-1.01)	0.697966
Osteoporosis	genus.Turicibacter.id.2162.summary.txt.gz	Weighted mode	10	0.00225659	1.001	0.996583	1.00544	1.00 (1.00-1.01)	0.668147
Osteoporosis	genus.Tyzzerella3.id.11335.summary.txt.gz	MR Egger	12	0.00507637	1.00123	0.991322	1.01125	1.00 (0.99-1.01)	0.812955
Osteoporosis	genus.Tyzzerella3.id.11335.summary.txt.gz	Weighted median	12	0.00110644	0.999431	0.997266	1.0016	1.00 (1.00-1.00)	0.606761
Osteoporosis	genus.Tyzzerella3.id.11335.summary.txt.gz	Inverse variance weighted	12	0.000794514	0.999808	0.998252	1.00137	1.00 (1.00-1.00)	0.808757
Osteoporosis	genus.Tyzzerella3.id.11335.summary.txt.gz	Simple mode	12	0.00182552	0.999198	0.995629	1.00278	1.00 (1.00-1.00)	0.668724
Osteoporosis	genus.Tyzzerella3.id.11335.summary.txt.gz	Weighted mode	12	0.00161228	0.999075	0.995923	1.00224	1.00 (1.00-1.00)	0.577581
Osteoporosis	genus.unknowngenus.id.1000000073.summary.txt.gz	MR Egger	15	0.00310753	1.00376	0.99767	1.0099	1.00 (1.00-1.01)	0.248112
Osteoporosis	genus.unknowngenus.id.1000000073.summary.txt.gz	Weighted median	15	0.0014555	1.00017	0.99732	1.00303	1.00 (1.00-1.00)	0.907226
Osteoporosis	genus.unknowngenus.id.1000000073.summary.txt.gz	Inverse variance weighted	15	0.00110104	1.00095	0.998794	1.00311	1.00 (1.00-1.00)	0.387585
Osteoporosis	genus.unknowngenus.id.1000000073.summary.txt.gz	Simple mode	15	0.00261642	0.99863	0.993522	1.00376	1.00 (0.99-1.00)	0.608526
Osteoporosis	genus.unknowngenus.id.1000000073.summary.txt.gz	Weighted mode	15	0.00219343	0.999251	0.994965	1.00356	1.00 (0.99-1.00)	0.737805
Osteoporosis	genus.unknowngenus.id.1000001215.summary.txt.gz	MR Egger	9	0.00354466	1.00286	0.995921	1.00986	1.00 (1.00-1.01)	0.446271
Osteoporosis	genus.unknowngenus.id.1000001215.summary.txt.gz	Weighted median	9	0.00141471	0.99957	0.996803	1.00235	1.00 (1.00-1.00)	0.761371
Osteoporosis	genus.unknowngenus.id.1000001215.summary.txt.gz	Inverse variance weighted	9	0.00131058	0.998825	0.996263	1.00139	1.00 (1.00-1.00)	0.369824
Osteoporosis	genus.unknowngenus.id.1000001215.summary.txt.gz	Simple mode	9	0.00291549	0.99552	0.989847	1.00122	1.00 (0.99-1.00)	0.162094
Osteoporosis	genus.unknowngenus.id.1000001215.summary.txt.gz	Weighted mode	9	0.00244079	1.00134	0.996566	1.00615	1.00 (1.00-1.01)	0.597014
Osteoporosis	genus.unknowngenus.id.1000005472.summary.txt.gz	MR Egger	14	0.00419242	1.00395	0.995731	1.01223	1.00 (1.00-1.01)	0.365995
Osteoporosis	genus.unknowngenus.id.1000005472.summary.txt.gz	Weighted median	14	0.00166055	0.999721	0.996472	1.00298	1.00 (1.00-1.00)	0.866538
Osteoporosis	genus.unknowngenus.id.1000005472.summary.txt.gz	Inverse variance weighted	14	0.00142233	1.00035	0.997568	1.00315	1.00 (1.00-1.00)	0.804056
Osteoporosis	genus.unknowngenus.id.1000005472.summary.txt.gz	Simple mode	14	0.00289704	1.00106	0.995389	1.00676	1.00 (1.00-1.01)	0.721261
Osteoporosis	genus.unknowngenus.id.1000005472.summary.txt.gz	Weighted mode	14	0.00266023	0.999842	0.994642	1.00507	1.00 (0.99-1.01)	0.953481
Osteoporosis	genus.unknowngenus.id.1000005479.summary.txt.gz	MR Egger	9	0.00540231	0.998392	0.987876	1.00902	1.00 (0.99-1.01)	0.774385
Osteoporosis	genus.unknowngenus.id.1000005479.summary.txt.gz	Weighted median	9	0.00161349	0.998256	0.995104	1.00142	1.00 (1.00-1.00)	0.27932
Osteoporosis	genus.unknowngenus.id.1000005479.summary.txt.gz	Inverse variance weighted	9	0.00115514	0.997764	0.995508	1.00003	1.00 (1.00-1.00)	0.0526393
Osteoporosis	genus.unknowngenus.id.1000005479.summary.txt.gz	Simple mode	9	0.00273461	0.999186	0.993845	1.00456	1.00 (0.99-1.00)	0.773526
Osteoporosis	genus.unknowngenus.id.1000005479.summary.txt.gz	Weighted mode	9	0.00276703	0.999401	0.993995	1.00484	1.00 (0.99-1.00)	0.833849
Osteoporosis	genus.unknowngenus.id.1000006162.summary.txt.gz	MR Egger	14	0.00317986	0.995834	0.989647	1.00206	1.00 (0.99-1.00)	0.213793
Osteoporosis	genus.unknowngenus.id.1000006162.summary.txt.gz	Weighted median	14	0.000976882	0.998445	0.996535	1.00036	1.00 (1.00-1.00)	0.111122
Osteoporosis	genus.unknowngenus.id.1000006162.summary.txt.gz	Inverse variance weighted	14	0.000747705	0.998448	0.996986	0.999912	1.00 (1.00-1.00)	0.0377674
Osteoporosis	genus.unknowngenus.id.1000006162.summary.txt.gz	Simple mode	14	0.00162281	0.998702	0.99553	1.00188	1.00 (1.00-1.00)	0.43781
Osteoporosis	genus.unknowngenus.id.1000006162.summary.txt.gz	Weighted mode	14	0.00162131	0.998641	0.995473	1.00182	1.00 (1.00-1.00)	0.416882
Osteoporosis	genus.unknowngenus.id.1868.summary.txt.gz	MR Egger	12	0.00344957	1.00132	0.994571	1.00811	1.00 (0.99-1.01)	0.710437
Osteoporosis	genus.unknowngenus.id.1868.summary.txt.gz	Weighted median	12	0.00149302	0.998587	0.995669	1.00151	1.00 (1.00-1.00)	0.34368
Osteoporosis	genus.unknowngenus.id.1868.summary.txt.gz	Inverse variance weighted	12	0.00107808	0.999446	0.997336	1.00156	1.00 (1.00-1.00)	0.60701
Osteoporosis	genus.unknowngenus.id.1868.summary.txt.gz	Simple mode	12	0.00253179	0.998826	0.993882	1.0038	1.00 (0.99-1.00)	0.651818
Osteoporosis	genus.unknowngenus.id.1868.summary.txt.gz	Weighted mode	12	0.00214409	0.998574	0.994386	1.00278	1.00 (0.99-1.00)	0.519315
Osteoporosis	genus.unknowngenus.id.2001.summary.txt.gz	MR Egger	9	0.00511621	0.987803	0.977947	0.997758	0.99 (0.98-1.00)	0.0475546
Osteoporosis	genus.unknowngenus.id.2001.summary.txt.gz	Weighted median	9	0.00178576	0.996651	0.993169	1.00015	1.00 (0.99-1.00)	0.0602916
Osteoporosis	genus.unknowngenus.id.2001.summary.txt.gz	Inverse variance weighted	9	0.00129735	0.99677	0.994238	0.999308	1.00 (0.99-1.00)	0.0126353
Osteoporosis	genus.unknowngenus.id.2001.summary.txt.gz	Simple mode	9	0.00288943	0.999214	0.993571	1.00489	1.00 (0.99-1.00)	0.792493
Osteoporosis	genus.unknowngenus.id.2001.summary.txt.gz	Weighted mode	9	0.00313063	0.99939	0.993277	1.00554	1.00 (0.99-1.01)	0.850428
Osteoporosis	genus.unknowngenus.id.2041.summary.txt.gz	MR Egger	12	0.00422924	0.997451	0.989217	1.00575	1.00 (0.99-1.01)	0.559595
Osteoporosis	genus.unknowngenus.id.2041.summary.txt.gz	Weighted median	12	0.00141493	0.99834	0.995575	1.00111	1.00 (1.00-1.00)	0.24038
Osteoporosis	genus.unknowngenus.id.2041.summary.txt.gz	Inverse variance weighted	12	0.00136381	0.999081	0.996414	1.00175	1.00 (1.00-1.00)	0.500017
Osteoporosis	genus.unknowngenus.id.2041.summary.txt.gz	Simple mode	12	0.00239612	0.997973	0.993297	1.00267	1.00 (0.99-1.00)	0.415168
Osteoporosis	genus.unknowngenus.id.2041.summary.txt.gz	Weighted mode	12	0.00226456	0.998039	0.993619	1.00248	1.00 (0.99-1.00)	0.404457
Osteoporosis	genus.unknowngenus.id.2071.summary.txt.gz	MR Egger	17	0.00564473	1.00562	0.994559	1.01681	1.01 (0.99-1.02)	0.336217
Osteoporosis	genus.unknowngenus.id.2071.summary.txt.gz	Weighted median	17	0.00151808	0.998875	0.995907	1.00185	1.00 (1.00-1.00)	0.458226
Osteoporosis	genus.unknowngenus.id.2071.summary.txt.gz	Inverse variance weighted	17	0.0011873	0.999342	0.997019	1.00167	1.00 (1.00-1.00)	0.579274
Osteoporosis	genus.unknowngenus.id.2071.summary.txt.gz	Simple mode	17	0.00300965	0.99654	0.990679	1.00244	1.00 (0.99-1.00)	0.266351
Osteoporosis	genus.unknowngenus.id.2071.summary.txt.gz	Weighted mode	17	0.00298352	0.996929	0.991117	1.00278	1.00 (0.99-1.00)	0.317985
Osteoporosis	genus.unknowngenus.id.2755.summary.txt.gz	MR Egger	14	0.00387758	0.995488	0.98795	1.00308	1.00 (0.99-1.00)	0.266128
Osteoporosis	genus.unknowngenus.id.2755.summary.txt.gz	Weighted median	14	0.00128882	1.00139	0.998867	1.00393	1.00 (1.00-1.00)	0.280067
Osteoporosis	genus.unknowngenus.id.2755.summary.txt.gz	Inverse variance weighted	14	0.000980784	1.00048	0.998554	1.0024	1.00 (1.00-1.00)	0.627856
Osteoporosis	genus.unknowngenus.id.2755.summary.txt.gz	Simple mode	14	0.00219904	1.0018	0.997496	1.00613	1.00 (1.00-1.01)	0.427156
Osteoporosis	genus.unknowngenus.id.2755.summary.txt.gz	Weighted mode	14	0.00219785	1.00176	0.997456	1.00609	1.00 (1.00-1.01)	0.43746
Osteoporosis	genus.unknowngenus.id.826.summary.txt.gz	MR Egger	15	0.00292711	1.00312	0.997377	1.00889	1.00 (1.00-1.01)	0.307209
Osteoporosis	genus.unknowngenus.id.826.summary.txt.gz	Weighted median	15	0.00149214	1.00143	0.998502	1.00436	1.00 (1.00-1.00)	0.339264
Osteoporosis	genus.unknowngenus.id.826.summary.txt.gz	Inverse variance weighted	15	0.00111203	1.00065	0.998474	1.00284	1.00 (1.00-1.00)	0.557376
Osteoporosis	genus.unknowngenus.id.826.summary.txt.gz	Simple mode	15	0.00258203	1.00181	0.996755	1.0069	1.00 (1.00-1.01)	0.494582
Osteoporosis	genus.unknowngenus.id.826.summary.txt.gz	Weighted mode	15	0.00212945	1.00194	0.997763	1.00613	1.00 (1.00-1.01)	0.379106
Osteoporosis	genus.unknowngenus.id.959.summary.txt.gz	MR Egger	13	0.00470717	1.00505	0.995816	1.01436	1.01 (1.00-1.01)	0.307815
Osteoporosis	genus.unknowngenus.id.959.summary.txt.gz	Weighted median	13	0.00108397	1.00073	0.998604	1.00286	1.00 (1.00-1.00)	0.501944
Osteoporosis	genus.unknowngenus.id.959.summary.txt.gz	Inverse variance weighted	13	0.000784222	1.00028	0.998742	1.00182	1.00 (1.00-1.00)	0.722523
Osteoporosis	genus.unknowngenus.id.959.summary.txt.gz	Simple mode	13	0.00184893	1.0012	0.997574	1.00483	1.00 (1.00-1.00)	0.530385
Osteoporosis	genus.unknowngenus.id.959.summary.txt.gz	Weighted mode	13	0.00176452	1.0011	0.997644	1.00457	1.00 (1.00-1.00)	0.544982
Osteoporosis	genus.Veillonella.id.2198.summary.txt.gz	MR Egger	8	0.00716219	1.01043	0.996344	1.02471	1.01 (1.00-1.02)	0.197627
Osteoporosis	genus.Veillonella.id.2198.summary.txt.gz	Weighted median	8	0.00188857	1.00106	0.997366	1.00478	1.00 (1.00-1.00)	0.573295
Osteoporosis	genus.Veillonella.id.2198.summary.txt.gz	Inverse variance weighted	8	0.00166	0.999205	0.995959	1.00246	1.00 (1.00-1.00)	0.631924
Osteoporosis	genus.Veillonella.id.2198.summary.txt.gz	Simple mode	8	0.00322295	1.00211	0.995804	1.00846	1.00 (1.00-1.01)	0.533162
Osteoporosis	genus.Veillonella.id.2198.summary.txt.gz	Weighted mode	8	0.00264273	1.00229	0.997109	1.00749	1.00 (1.00-1.01)	0.416025
Osteoporosis	genus.Victivallis.id.2256.summary.txt.gz	MR Egger	11	0.00449758	1.0041	0.995286	1.01299	1.00 (1.00-1.01)	0.386834
Osteoporosis	genus.Victivallis.id.2256.summary.txt.gz	Weighted median	11	0.000963729	1.00001	0.998119	1.0019	1.00 (1.00-1.00)	0.994787
Osteoporosis	genus.Victivallis.id.2256.summary.txt.gz	Inverse variance weighted	11	0.000694118	1.00009	0.998726	1.00145	1.00 (1.00-1.00)	0.901694
Osteoporosis	genus.Victivallis.id.2256.summary.txt.gz	Simple mode	11	0.00158218	0.999128	0.996034	1.00223	1.00 (1.00-1.00)	0.59331
Osteoporosis	genus.Victivallis.id.2256.summary.txt.gz	Weighted mode	11	0.00166059	0.999432	0.996185	1.00269	1.00 (1.00-1.00)	0.739438
Osteoporosis	order.Actinomycetales.id.420.summary.txt.gz	MR Egger	5	0.00371747	0.998275	0.991027	1.00557	1.00 (0.99-1.01)	0.673922
Osteoporosis	order.Actinomycetales.id.420.summary.txt.gz	Weighted median	5	0.00177262	1.00007	0.996597	1.00355	1.00 (1.00-1.00)	0.970367
Osteoporosis	order.Actinomycetales.id.420.summary.txt.gz	Inverse variance weighted	5	0.00145197	1.00033	0.997485	1.00318	1.00 (1.00-1.00)	0.821181
Osteoporosis	order.Actinomycetales.id.420.summary.txt.gz	Simple mode	5	0.00232215	1.00011	0.995568	1.00467	1.00 (1.00-1.00)	0.964624
Osteoporosis	order.Actinomycetales.id.420.summary.txt.gz	Weighted mode	5	0.00227201	1.00009	0.995651	1.00456	1.00 (1.00-1.00)	0.968708
Osteoporosis	order.Bacillales.id.1674.summary.txt.gz	MR Egger	9	0.00413984	0.994012	0.985979	1.00211	0.99 (0.99-1.00)	0.190118
Osteoporosis	order.Bacillales.id.1674.summary.txt.gz	Weighted median	9	0.00105625	0.999449	0.997382	1.00152	1.00 (1.00-1.00)	0.601979
Osteoporosis	order.Bacillales.id.1674.summary.txt.gz	Inverse variance weighted	9	0.000927939	0.999339	0.997523	1.00116	1.00 (1.00-1.00)	0.476138
Osteoporosis	order.Bacillales.id.1674.summary.txt.gz	Simple mode	9	0.00165882	0.999445	0.996201	1.0027	1.00 (1.00-1.00)	0.746464
Osteoporosis	order.Bacillales.id.1674.summary.txt.gz	Weighted mode	9	0.00153118	0.999468	0.996473	1.00247	1.00 (1.00-1.00)	0.736954
Osteoporosis	order.Bacteroidales.id.913.summary.txt.gz	MR Egger	13	0.00405581	1.00296	0.995018	1.01096	1.00 (1.00-1.01)	0.481433
Osteoporosis	order.Bacteroidales.id.913.summary.txt.gz	Weighted median	13	0.001895	1.00309	0.999369	1.00682	1.00 (1.00-1.01)	0.103707
Osteoporosis	order.Bacteroidales.id.913.summary.txt.gz	Inverse variance weighted	13	0.00177907	1.00186	0.998369	1.00536	1.00 (1.00-1.01)	0.297281
Osteoporosis	order.Bacteroidales.id.913.summary.txt.gz	Simple mode	13	0.00299272	1.00287	0.997003	1.00877	1.00 (1.00-1.01)	0.357412
Osteoporosis	order.Bacteroidales.id.913.summary.txt.gz	Weighted mode	13	0.0024526	1.00315	0.998342	1.00799	1.00 (1.00-1.01)	0.22364
Osteoporosis	order.Bifidobacteriales.id.432.summary.txt.gz	MR Egger	21	0.00336551	1.00616	0.999542	1.01282	1.01 (1.00-1.01)	0.0839528
Osteoporosis	order.Bifidobacteriales.id.432.summary.txt.gz	Weighted median	21	0.00139542	1.00063	0.997901	1.00337	1.00 (1.00-1.00)	0.649438
Osteoporosis	order.Bifidobacteriales.id.432.summary.txt.gz	Inverse variance weighted	21	0.000960768	1.00008	0.9982	1.00197	1.00 (1.00-1.00)	0.932495
Osteoporosis	order.Bifidobacteriales.id.432.summary.txt.gz	Simple mode	21	0.00269817	0.997444	0.992183	1.00273	1.00 (0.99-1.00)	0.354265
Osteoporosis	order.Bifidobacteriales.id.432.summary.txt.gz	Weighted mode	21	0.00213255	1.00242	0.998243	1.00662	1.00 (1.00-1.01)	0.269729
Osteoporosis	order.Burkholderiales.id.2874.summary.txt.gz	MR Egger	11	0.00512352	1.00555	0.995505	1.0157	1.01 (1.00-1.02)	0.307898
Osteoporosis	order.Burkholderiales.id.2874.summary.txt.gz	Weighted median	11	0.00204759	0.998072	0.994075	1.00209	1.00 (0.99-1.00)	0.346056
Osteoporosis	order.Burkholderiales.id.2874.summary.txt.gz	Inverse variance weighted	11	0.00156123	0.999349	0.996295	1.00241	1.00 (1.00-1.00)	0.676516
Osteoporosis	order.Burkholderiales.id.2874.summary.txt.gz	Simple mode	11	0.00334563	0.997919	0.991397	1.00448	1.00 (0.99-1.00)	0.547482
Osteoporosis	order.Burkholderiales.id.2874.summary.txt.gz	Weighted mode	11	0.0034202	0.997864	0.991197	1.00458	1.00 (0.99-1.00)	0.545764
Osteoporosis	order.Clostridiales.id.1863.summary.txt.gz	MR Egger	13	0.0102583	1.01089	0.990769	1.03142	1.01 (0.99-1.03)	0.31363
Osteoporosis	order.Clostridiales.id.1863.summary.txt.gz	Weighted median	13	0.00231678	0.998383	0.993859	1.00293	1.00 (0.99-1.00)	0.484724
Osteoporosis	order.Clostridiales.id.1863.summary.txt.gz	Inverse variance weighted	13	0.00207441	0.999801	0.995744	1.00387	1.00 (1.00-1.00)	0.923446
Osteoporosis	order.Clostridiales.id.1863.summary.txt.gz	Simple mode	13	0.00438567	0.996977	0.988444	1.00558	1.00 (0.99-1.01)	0.503127
Osteoporosis	order.Clostridiales.id.1863.summary.txt.gz	Weighted mode	13	0.00409578	0.997655	0.989678	1.0057	1.00 (0.99-1.01)	0.577014
Osteoporosis	order.Coriobacteriales.id.810.summary.txt.gz	MR Egger	18	0.00612056	0.991534	0.97971	1.0035	0.99 (0.98-1.00)	0.183817
Osteoporosis	order.Coriobacteriales.id.810.summary.txt.gz	Weighted median	18	0.00181013	1.00035	0.996807	1.00391	1.00 (1.00-1.00)	0.8467
Osteoporosis	order.Coriobacteriales.id.810.summary.txt.gz	Inverse variance weighted	18	0.00152004	0.99873	0.995759	1.00171	1.00 (1.00-1.00)	0.403162
Osteoporosis	order.Coriobacteriales.id.810.summary.txt.gz	Simple mode	18	0.00391486	1.00173	0.994076	1.00945	1.00 (0.99-1.01)	0.663806
Osteoporosis	order.Coriobacteriales.id.810.summary.txt.gz	Weighted mode	18	0.00392457	1.0014	0.993729	1.00913	1.00 (0.99-1.01)	0.725466
Osteoporosis	order.Desulfovibrionales.id.3156.summary.txt.gz	MR Egger	12	0.0034961	1.00146	0.994622	1.00835	1.00 (0.99-1.01)	0.685015
Osteoporosis	order.Desulfovibrionales.id.3156.summary.txt.gz	Weighted median	12	0.00174609	1.00142	0.997997	1.00485	1.00 (1.00-1.00)	0.417102
Osteoporosis	order.Desulfovibrionales.id.3156.summary.txt.gz	Inverse variance weighted	12	0.00131617	1.00016	0.997586	1.00275	1.00 (1.00-1.00)	0.901395
Osteoporosis	order.Desulfovibrionales.id.3156.summary.txt.gz	Simple mode	12	0.00310316	0.996425	0.990383	1.0025	1.00 (0.99-1.00)	0.272908
Osteoporosis	order.Desulfovibrionales.id.3156.summary.txt.gz	Weighted mode	12	0.00266033	1.00287	0.997659	1.00812	1.00 (1.00-1.01)	0.30367
Osteoporosis	order.Enterobacteriales.id.3468.summary.txt.gz	MR Egger	7	0.0106931	0.995484	0.974837	1.01657	1.00 (0.97-1.02)	0.689673
Osteoporosis	order.Enterobacteriales.id.3468.summary.txt.gz	Weighted median	7	0.00232927	1.00005	0.995493	1.00462	1.00 (1.00-1.00)	0.983367
Osteoporosis	order.Enterobacteriales.id.3468.summary.txt.gz	Inverse variance weighted	7	0.00178641	0.999425	0.995932	1.00293	1.00 (1.00-1.00)	0.747396
Osteoporosis	order.Enterobacteriales.id.3468.summary.txt.gz	Simple mode	7	0.00357574	1.00094	0.993945	1.00797	1.00 (0.99-1.01)	0.802551
Osteoporosis	order.Enterobacteriales.id.3468.summary.txt.gz	Weighted mode	7	0.00352827	1.00117	0.994274	1.00812	1.00 (0.99-1.01)	0.750895
Osteoporosis	order.Erysipelotrichales.id.2148.summary.txt.gz	MR Egger	13	0.00625422	1.00933	0.997034	1.02178	1.01 (1.00-1.02)	0.165611
Osteoporosis	order.Erysipelotrichales.id.2148.summary.txt.gz	Weighted median	13	0.0020735	1.00245	0.998382	1.00653	1.00 (1.00-1.01)	0.238333
Osteoporosis	order.Erysipelotrichales.id.2148.summary.txt.gz	Inverse variance weighted	13	0.00146993	1.00149	0.998605	1.00438	1.00 (1.00-1.00)	0.31235
Osteoporosis	order.Erysipelotrichales.id.2148.summary.txt.gz	Simple mode	13	0.00326314	1.00207	0.995686	1.0085	1.00 (1.00-1.01)	0.537317
Osteoporosis	order.Erysipelotrichales.id.2148.summary.txt.gz	Weighted mode	13	0.00284667	1.00231	0.996738	1.00792	1.00 (1.00-1.01)	0.432527
Osteoporosis	order.Gastranaerophilales.id.1591.summary.txt.gz	MR Egger	9	0.00354466	1.00286	0.995921	1.00986	1.00 (1.00-1.01)	0.446271
Osteoporosis	order.Gastranaerophilales.id.1591.summary.txt.gz	Weighted median	9	0.00147715	0.99957	0.996681	1.00247	1.00 (1.00-1.00)	0.77117
Osteoporosis	order.Gastranaerophilales.id.1591.summary.txt.gz	Inverse variance weighted	9	0.00131058	0.998825	0.996263	1.00139	1.00 (1.00-1.00)	0.369824
Osteoporosis	order.Gastranaerophilales.id.1591.summary.txt.gz	Simple mode	9	0.00296294	0.99552	0.989755	1.00132	1.00 (0.99-1.00)	0.168121
Osteoporosis	order.Gastranaerophilales.id.1591.summary.txt.gz	Weighted mode	9	0.00261786	1.00134	0.99622	1.0065	1.00 (1.00-1.01)	0.621642
Osteoporosis	order.Lactobacillales.id.1800.summary.txt.gz	MR Egger	14	0.00487138	0.996586	0.987116	1.00615	1.00 (0.99-1.01)	0.496065
Osteoporosis	order.Lactobacillales.id.1800.summary.txt.gz	Weighted median	14	0.0017764	1.00002	0.996548	1.00351	1.00 (1.00-1.00)	0.989536
Osteoporosis	order.Lactobacillales.id.1800.summary.txt.gz	Inverse variance weighted	14	0.00135425	1.00026	0.997611	1.00292	1.00 (1.00-1.00)	0.846262
Osteoporosis	order.Lactobacillales.id.1800.summary.txt.gz	Simple mode	14	0.00332831	1.00201	0.995491	1.00856	1.00 (1.00-1.01)	0.557432
Osteoporosis	order.Lactobacillales.id.1800.summary.txt.gz	Weighted mode	14	0.00314197	1.00183	0.995677	1.00802	1.00 (1.00-1.01)	0.571105
Osteoporosis	order.Methanobacteriales.id.120.summary.txt.gz	MR Egger	10	0.00417165	0.994261	0.986164	1.00242	0.99 (0.99-1.00)	0.205006
Osteoporosis	order.Methanobacteriales.id.120.summary.txt.gz	Weighted median	10	0.00106829	0.999765	0.997674	1.00186	1.00 (1.00-1.00)	0.825888
Osteoporosis	order.Methanobacteriales.id.120.summary.txt.gz	Inverse variance weighted	10	0.00103551	0.999551	0.997524	1.00158	1.00 (1.00-1.00)	0.6643
Osteoporosis	order.Methanobacteriales.id.120.summary.txt.gz	Simple mode	10	0.00202799	1.00009	0.99612	1.00407	1.00 (1.00-1.00)	0.966758
Osteoporosis	order.Methanobacteriales.id.120.summary.txt.gz	Weighted mode	10	0.00198502	1.00005	0.996163	1.00394	1.00 (1.00-1.00)	0.982069
Osteoporosis	order.MollicutesRF9.id.11579.summary.txt.gz	MR Egger	14	0.00419242	1.00395	0.995731	1.01223	1.00 (1.00-1.01)	0.365995
Osteoporosis	order.MollicutesRF9.id.11579.summary.txt.gz	Weighted median	14	0.00162225	0.999721	0.996547	1.0029	1.00 (1.00-1.00)	0.863418
Osteoporosis	order.MollicutesRF9.id.11579.summary.txt.gz	Inverse variance weighted	14	0.00142233	1.00035	0.997568	1.00315	1.00 (1.00-1.00)	0.804056
Osteoporosis	order.MollicutesRF9.id.11579.summary.txt.gz	Simple mode	14	0.00278888	1.00106	0.9956	1.00654	1.00 (1.00-1.01)	0.710984
Osteoporosis	order.MollicutesRF9.id.11579.summary.txt.gz	Weighted mode	14	0.00262164	0.999842	0.994717	1.00499	1.00 (0.99-1.00)	0.952797
Osteoporosis	order.NB1n.id.3953.summary.txt.gz	MR Egger	14	0.00317986	0.995834	0.989647	1.00206	1.00 (0.99-1.00)	0.213793
Osteoporosis	order.NB1n.id.3953.summary.txt.gz	Weighted median	14	0.000953589	0.998445	0.99658	1.00031	1.00 (1.00-1.00)	0.102661
Osteoporosis	order.NB1n.id.3953.summary.txt.gz	Inverse variance weighted	14	0.000747705	0.998448	0.996986	0.999912	1.00 (1.00-1.00)	0.0377674
Osteoporosis	order.NB1n.id.3953.summary.txt.gz	Simple mode	14	0.00153182	0.998702	0.995708	1.0017	1.00 (1.00-1.00)	0.411756
Osteoporosis	order.NB1n.id.3953.summary.txt.gz	Weighted mode	14	0.00153762	0.998641	0.995636	1.00166	1.00 (1.00-1.00)	0.392661
Osteoporosis	order.Pasteurellales.id.3688.summary.txt.gz	MR Egger	12	0.00262232	0.997514	0.9924	1.00265	1.00 (0.99-1.00)	0.364866
Osteoporosis	order.Pasteurellales.id.3688.summary.txt.gz	Weighted median	12	0.00148036	1.00057	0.997671	1.00348	1.00 (1.00-1.00)	0.70023
Osteoporosis	order.Pasteurellales.id.3688.summary.txt.gz	Inverse variance weighted	12	0.0011534	1.00219	0.999923	1.00445	1.00 (1.00-1.00)	0.0583487
Osteoporosis	order.Pasteurellales.id.3688.summary.txt.gz	Simple mode	12	0.00237115	1.00082	0.996175	1.00548	1.00 (1.00-1.01)	0.737538
Osteoporosis	order.Pasteurellales.id.3688.summary.txt.gz	Weighted mode	12	0.001966	1.00067	0.996817	1.00453	1.00 (1.00-1.00)	0.741386
Osteoporosis	order.Rhodospirillales.id.2667.summary.txt.gz	MR Egger	14	0.00450973	0.993057	0.984318	1.00187	0.99 (0.98-1.00)	0.148329
Osteoporosis	order.Rhodospirillales.id.2667.summary.txt.gz	Weighted median	14	0.001287	0.999845	0.997326	1.00237	1.00 (1.00-1.00)	0.903905
Osteoporosis	order.Rhodospirillales.id.2667.summary.txt.gz	Inverse variance weighted	14	0.000988627	0.999971	0.998035	1.00191	1.00 (1.00-1.00)	0.976219
Osteoporosis	order.Rhodospirillales.id.2667.summary.txt.gz	Simple mode	14	0.00234197	0.999993	0.995414	1.00459	1.00 (1.00-1.00)	0.997819
Osteoporosis	order.Rhodospirillales.id.2667.summary.txt.gz	Weighted mode	14	0.0021907	0.999863	0.995579	1.00417	1.00 (1.00-1.00)	0.951172
Osteoporosis	order.Selenomonadales.id.2165.summary.txt.gz	MR Egger	12	0.0046565	0.99194	0.982928	1.00103	0.99 (0.98-1.00)	0.112873
Osteoporosis	order.Selenomonadales.id.2165.summary.txt.gz	Weighted median	12	0.00201805	1.00016	0.996213	1.00413	1.00 (1.00-1.00)	0.936327
Osteoporosis	order.Selenomonadales.id.2165.summary.txt.gz	Inverse variance weighted	12	0.0014803	0.999505	0.996609	1.00241	1.00 (1.00-1.00)	0.738075
Osteoporosis	order.Selenomonadales.id.2165.summary.txt.gz	Simple mode	12	0.00353153	1.00031	0.993412	1.00726	1.00 (0.99-1.01)	0.931142
Osteoporosis	order.Selenomonadales.id.2165.summary.txt.gz	Weighted mode	12	0.0037519	1.00025	0.992926	1.00764	1.00 (0.99-1.01)	0.947178
Osteoporosis	order.Verrucomicrobiales.id.4030.summary.txt.gz	MR Egger	11	0.0120569	0.996502	0.973229	1.02033	1.00 (0.97-1.02)	0.777904
Osteoporosis	order.Verrucomicrobiales.id.4030.summary.txt.gz	Weighted median	11	0.00195911	0.998838	0.99501	1.00268	1.00 (1.00-1.00)	0.552976
Osteoporosis	order.Verrucomicrobiales.id.4030.summary.txt.gz	Inverse variance weighted	11	0.001812	0.998143	0.994605	1.00169	1.00 (0.99-1.00)	0.305062
Osteoporosis	order.Verrucomicrobiales.id.4030.summary.txt.gz	Simple mode	11	0.00321394	0.999104	0.99283	1.00542	1.00 (0.99-1.01)	0.786066
Osteoporosis	order.Verrucomicrobiales.id.4030.summary.txt.gz	Weighted mode	11	0.00302124	0.999104	0.993205	1.00504	1.00 (0.99-1.01)	0.77284
Osteoporosis	order.Victivallales.id.2254.summary.txt.gz	MR Egger	8	0.00320847	0.989927	0.983721	0.996171	0.99 (0.98-1.00)	0.0196758
Osteoporosis	order.Victivallales.id.2254.summary.txt.gz	Weighted median	8	0.00129667	0.998027	0.995494	1.00057	1.00 (1.00-1.00)	0.127694
Osteoporosis	order.Victivallales.id.2254.summary.txt.gz	Inverse variance weighted	8	0.00113219	0.998027	0.995815	1.00024	1.00 (1.00-1.00)	0.0811342
Osteoporosis	order.Victivallales.id.2254.summary.txt.gz	Simple mode	8	0.00240843	0.998317	0.993616	1.00304	1.00 (0.99-1.00)	0.506933
Osteoporosis	order.Victivallales.id.2254.summary.txt.gz	Weighted mode	8	0.00241489	0.998393	0.993678	1.00313	1.00 (0.99-1.00)	0.526672
Osteoporosis	phylum.Actinobacteria.id.400.summary.txt.gz	MR Egger	19	0.00438266	0.998796	0.990253	1.00741	1.00 (0.99-1.01)	0.786715
Osteoporosis	phylum.Actinobacteria.id.400.summary.txt.gz	Weighted median	19	0.00160362	1.00113	0.997985	1.00428	1.00 (1.00-1.00)	0.482562
Osteoporosis	phylum.Actinobacteria.id.400.summary.txt.gz	Inverse variance weighted	19	0.00113315	1.00101	0.998789	1.00324	1.00 (1.00-1.00)	0.37294
Osteoporosis	phylum.Actinobacteria.id.400.summary.txt.gz	Simple mode	19	0.00317089	0.998858	0.992669	1.00508	1.00 (0.99-1.01)	0.722675
Osteoporosis	phylum.Actinobacteria.id.400.summary.txt.gz	Weighted mode	19	0.00276371	0.999933	0.994531	1.00536	1.00 (0.99-1.01)	0.980983
Osteoporosis	phylum.Bacteroidetes.id.905.summary.txt.gz	MR Egger	11	0.00318835	1.00182	0.995579	1.0081	1.00 (1.00-1.01)	0.582435
Osteoporosis	phylum.Bacteroidetes.id.905.summary.txt.gz	Weighted median	11	0.00201811	1.00206	0.998102	1.00603	1.00 (1.00-1.01)	0.308297
Osteoporosis	phylum.Bacteroidetes.id.905.summary.txt.gz	Inverse variance weighted	11	0.00144354	1.00033	0.997508	1.00317	1.00 (1.00-1.00)	0.817007
Osteoporosis	phylum.Bacteroidetes.id.905.summary.txt.gz	Simple mode	11	0.00325845	1.00213	0.995749	1.00855	1.00 (1.00-1.01)	0.528719
Osteoporosis	phylum.Bacteroidetes.id.905.summary.txt.gz	Weighted mode	11	0.00252612	1.00274	0.997792	1.00772	1.00 (1.00-1.01)	0.30334
Osteoporosis	phylum.Cyanobacteria.id.1500.summary.txt.gz	MR Egger	8	0.00511027	1.00602	0.995998	1.01615	1.01 (1.00-1.02)	0.284385
Osteoporosis	phylum.Cyanobacteria.id.1500.summary.txt.gz	Weighted median	8	0.00145992	1.00293	1.00007	1.00581	1.00 (1.00-1.01)	0.0448204
Osteoporosis	phylum.Cyanobacteria.id.1500.summary.txt.gz	Inverse variance weighted	8	0.00142516	1.00235	0.999549	1.00515	1.00 (1.00-1.01)	0.100227
Osteoporosis	phylum.Cyanobacteria.id.1500.summary.txt.gz	Simple mode	8	0.00213818	1.00287	0.998671	1.00708	1.00 (1.00-1.01)	0.22272
Osteoporosis	phylum.Cyanobacteria.id.1500.summary.txt.gz	Weighted mode	8	0.00200387	1.00343	0.999496	1.00738	1.00 (1.00-1.01)	0.131268
Osteoporosis	phylum.Euryarchaeota.id.55.summary.txt.gz	MR Egger	12	0.00375656	0.993081	0.985796	1.00042	0.99 (0.99-1.00)	0.0943122
Osteoporosis	phylum.Euryarchaeota.id.55.summary.txt.gz	Weighted median	12	0.00102504	0.998714	0.996709	1.00072	1.00 (1.00-1.00)	0.20922
Osteoporosis	phylum.Euryarchaeota.id.55.summary.txt.gz	Inverse variance weighted	12	0.00092433	0.99912	0.997311	1.00093	1.00 (1.00-1.00)	0.340701
Osteoporosis	phylum.Euryarchaeota.id.55.summary.txt.gz	Simple mode	12	0.00186321	0.998362	0.994723	1.00201	1.00 (0.99-1.00)	0.397822
Osteoporosis	phylum.Euryarchaeota.id.55.summary.txt.gz	Weighted mode	12	0.0019646	0.998631	0.994793	1.00248	1.00 (0.99-1.00)	0.500213
Osteoporosis	phylum.Firmicutes.id.1672.summary.txt.gz	MR Egger	15	0.00425079	0.999181	0.990891	1.00754	1.00 (0.99-1.01)	0.850177
Osteoporosis	phylum.Firmicutes.id.1672.summary.txt.gz	Weighted median	15	0.0019318	0.997577	0.993807	1.00136	1.00 (0.99-1.00)	0.209175
Osteoporosis	phylum.Firmicutes.id.1672.summary.txt.gz	Inverse variance weighted	15	0.00144118	0.999524	0.996705	1.00235	1.00 (1.00-1.00)	0.741198
Osteoporosis	phylum.Firmicutes.id.1672.summary.txt.gz	Simple mode	15	0.00361819	0.995972	0.988934	1.00306	1.00 (0.99-1.00)	0.283424
Osteoporosis	phylum.Firmicutes.id.1672.summary.txt.gz	Weighted mode	15	0.00273609	0.996043	0.990716	1.0014	1.00 (0.99-1.00)	0.169378
Osteoporosis	phylum.Lentisphaerae.id.2238.summary.txt.gz	MR Egger	9	0.0045936	0.991107	0.982224	1.00007	0.99 (0.98-1.00)	0.0929055
Osteoporosis	phylum.Lentisphaerae.id.2238.summary.txt.gz	Weighted median	9	0.00133052	0.998059	0.99546	1.00067	1.00 (1.00-1.00)	0.144298
Osteoporosis	phylum.Lentisphaerae.id.2238.summary.txt.gz	Inverse variance weighted	9	0.00141283	0.998916	0.996154	1.00169	1.00 (1.00-1.00)	0.442674
Osteoporosis	phylum.Lentisphaerae.id.2238.summary.txt.gz	Simple mode	9	0.00232101	0.998622	0.99409	1.00318	1.00 (0.99-1.00)	0.568937
Osteoporosis	phylum.Lentisphaerae.id.2238.summary.txt.gz	Weighted mode	9	0.00238774	0.998678	0.994015	1.00336	1.00 (0.99-1.00)	0.594777
Osteoporosis	phylum.Proteobacteria.id.2375.summary.txt.gz	MR Egger	11	0.00581662	1.00464	0.993247	1.01615	1.00 (0.99-1.02)	0.446981
Osteoporosis	phylum.Proteobacteria.id.2375.summary.txt.gz	Weighted median	11	0.0020373	1.00073	0.99674	1.00473	1.00 (1.00-1.00)	0.720893
Osteoporosis	phylum.Proteobacteria.id.2375.summary.txt.gz	Inverse variance weighted	11	0.00160456	1.00137	0.998221	1.00452	1.00 (1.00-1.00)	0.395174
Osteoporosis	phylum.Proteobacteria.id.2375.summary.txt.gz	Simple mode	11	0.0030178	1.00006	0.994163	1.00599	1.00 (0.99-1.01)	0.984445
Osteoporosis	phylum.Proteobacteria.id.2375.summary.txt.gz	Weighted mode	11	0.00292894	1.00046	0.994738	1.00622	1.00 (0.99-1.01)	0.877079
Osteoporosis	phylum.Tenericutes.id.3919.summary.txt.gz	MR Egger	12	0.00392567	0.996764	0.989124	1.00446	1.00 (0.99-1.00)	0.428231
Osteoporosis	phylum.Tenericutes.id.3919.summary.txt.gz	Weighted median	12	0.00161082	0.998711	0.995563	1.00187	1.00 (1.00-1.00)	0.423418
Osteoporosis	phylum.Tenericutes.id.3919.summary.txt.gz	Inverse variance weighted	12	0.00120338	1.00013	0.997774	1.00249	1.00 (1.00-1.00)	0.913764
Osteoporosis	phylum.Tenericutes.id.3919.summary.txt.gz	Simple mode	12	0.00262808	0.998412	0.993283	1.00357	1.00 (0.99-1.00)	0.557748
Osteoporosis	phylum.Tenericutes.id.3919.summary.txt.gz	Weighted mode	12	0.00238515	0.998022	0.993367	1.0027	1.00 (0.99-1.00)	0.424098
Osteoporosis	phylum.Verrucomicrobia.id.3982.summary.txt.gz	MR Egger	10	0.0074432	0.999176	0.984705	1.01386	1.00 (0.98-1.01)	0.914556
Osteoporosis	phylum.Verrucomicrobia.id.3982.summary.txt.gz	Weighted median	10	0.00187075	0.997192	0.993542	1.00086	1.00 (0.99-1.00)	0.132828
Osteoporosis	phylum.Verrucomicrobia.id.3982.summary.txt.gz	Inverse variance weighted	10	0.00181238	0.997412	0.993875	1.00096	1.00 (0.99-1.00)	0.152699
Osteoporosis	phylum.Verrucomicrobia.id.3982.summary.txt.gz	Simple mode	10	0.00289744	0.997618	0.991969	1.0033	1.00 (0.99-1.00)	0.431801
Osteoporosis	phylum.Verrucomicrobia.id.3982.summary.txt.gz	Weighted mode	10	0.00265915	0.997682	0.992496	1.0029	1.00 (0.99-1.00)	0.405581
Abbreviation: SNP, single nucleotide polymorphism; MR, mendelian randomization; P-value: P-value from GWAS; SE: standard error of coefficient estimate; 95% CI, 95% confidence interval.

## Sheet: Supplementary Table S3. The est
Supplementary Table S3. The estimates of two-sample MR of gut microbiome and fracture (P < 1×10-5)
Outcome	Exposure	Methods	SNP	OR	Se	or_lci95	or_uci95	estimate	P value
Fracture	class.Actinobacteria.id.419.summary.txt.gz	MR Egger	22	0.00659438	1.00345	0.990569	1.01651	1.00 (0.99-1.02)	0.606707
Fracture	class.Actinobacteria.id.419.summary.txt.gz	Weighted median	22	0.00313502	0.999132	0.993011	1.00529	1.00 (0.99-1.01)	0.781697
Fracture	class.Actinobacteria.id.419.summary.txt.gz	Inverse variance weighted	22	0.00261498	0.999747	0.994636	1.00488	1.00 (0.99-1.00)	0.922873
Fracture	class.Actinobacteria.id.419.summary.txt.gz	Simple mode	22	0.00533106	1.00025	0.989857	1.01076	1.00 (0.99-1.01)	0.962419
Fracture	class.Actinobacteria.id.419.summary.txt.gz	Weighted mode	22	0.0042288	0.999939	0.991685	1.00826	1.00 (0.99-1.01)	0.988606
Fracture	class.Alphaproteobacteria.id.2379.summary.txt.gz	MR Egger	7	0.0158675	1.01058	0.979639	1.04251	1.01 (0.98-1.04)	0.536335
Fracture	class.Alphaproteobacteria.id.2379.summary.txt.gz	Weighted median	7	0.00473323	1.00287	0.993612	1.01222	1.00 (0.99-1.01)	0.544501
Fracture	class.Alphaproteobacteria.id.2379.summary.txt.gz	Inverse variance weighted	7	0.00400254	0.999174	0.991366	1.00704	1.00 (0.99-1.01)	0.83649
Fracture	class.Alphaproteobacteria.id.2379.summary.txt.gz	Simple mode	7	0.00644053	1.00439	0.991792	1.01715	1.00 (0.99-1.02)	0.52172
Fracture	class.Alphaproteobacteria.id.2379.summary.txt.gz	Weighted mode	7	0.00652421	1.00377	0.991019	1.01669	1.00 (0.99-1.02)	0.584777
Fracture	class.Bacilli.id.1673.summary.txt.gz	MR Egger	18	0.00738614	1.00658	0.992113	1.02126	1.01 (0.99-1.02)	0.387752
Fracture	class.Bacilli.id.1673.summary.txt.gz	Weighted median	18	0.00389166	1.0007	0.993091	1.00836	1.00 (0.99-1.01)	0.858266
Fracture	class.Bacilli.id.1673.summary.txt.gz	Inverse variance weighted	18	0.00273845	0.996335	0.991001	1.0017	1.00 (0.99-1.00)	0.179968
Fracture	class.Bacilli.id.1673.summary.txt.gz	Simple mode	18	0.00748052	1.00079	0.986221	1.01557	1.00 (0.99-1.02)	0.917456
Fracture	class.Bacilli.id.1673.summary.txt.gz	Weighted mode	18	0.00605377	1.00225	0.990426	1.01421	1.00 (0.99-1.01)	0.715273
Fracture	class.Bacteroidia.id.912.summary.txt.gz	MR Egger	14	0.00871742	0.997941	0.981035	1.01514	1.00 (0.98-1.02)	0.817075
Fracture	class.Bacteroidia.id.912.summary.txt.gz	Weighted median	14	0.00452054	1.00476	0.9959	1.01371	1.00 (1.00-1.01)	0.293173
Fracture	class.Bacteroidia.id.912.summary.txt.gz	Inverse variance weighted	14	0.00392794	1.00084	0.99316	1.00857	1.00 (0.99-1.01)	0.83153
Fracture	class.Bacteroidia.id.912.summary.txt.gz	Simple mode	14	0.0091393	1.00841	0.990508	1.02664	1.01 (0.99-1.03)	0.376111
Fracture	class.Bacteroidia.id.912.summary.txt.gz	Weighted mode	14	0.005406	1.00727	0.996649	1.01799	1.01 (1.00-1.02)	0.203497
Fracture	class.Betaproteobacteria.id.2867.summary.txt.gz	MR Egger	12	0.0166613	0.99508	0.96311	1.02811	1.00 (0.96-1.03)	0.773276
Fracture	class.Betaproteobacteria.id.2867.summary.txt.gz	Weighted median	12	0.00520823	1.00212	0.991943	1.0124	1.00 (0.99-1.01)	0.684128
Fracture	class.Betaproteobacteria.id.2867.summary.txt.gz	Inverse variance weighted	12	0.00453833	0.999347	0.990497	1.00828	1.00 (0.99-1.01)	0.885569
Fracture	class.Betaproteobacteria.id.2867.summary.txt.gz	Simple mode	12	0.0107558	1.01148	0.990379	1.03303	1.01 (0.99-1.03)	0.311353
Fracture	class.Betaproteobacteria.id.2867.summary.txt.gz	Weighted mode	12	0.00918758	1.01013	0.9921	1.02848	1.01 (0.99-1.03)	0.296178
Fracture	class.Clostridia.id.1859.summary.txt.gz	MR Egger	12	0.0198254	0.999537	0.961442	1.03914	1.00 (0.96-1.04)	0.981829
Fracture	class.Clostridia.id.1859.summary.txt.gz	Weighted median	12	0.00498913	0.996132	0.986438	1.00592	1.00 (0.99-1.01)	0.437228
Fracture	class.Clostridia.id.1859.summary.txt.gz	Inverse variance weighted	12	0.00369846	0.995439	0.988249	1.00268	1.00 (0.99-1.00)	0.216441
Fracture	class.Clostridia.id.1859.summary.txt.gz	Simple mode	12	0.00812119	1.00324	0.987394	1.01933	1.00 (0.99-1.02)	0.698293
Fracture	class.Clostridia.id.1859.summary.txt.gz	Weighted mode	12	0.00835138	1.00183	0.985564	1.01836	1.00 (0.99-1.02)	0.830821
Fracture	class.Coriobacteriia.id.809.summary.txt.gz	MR Egger	18	0.014097	1.02497	0.997034	1.05368	1.02 (1.00-1.05)	0.0993989
Fracture	class.Coriobacteriia.id.809.summary.txt.gz	Weighted median	18	0.0043888	1.0049	0.996292	1.01358	1.00 (1.00-1.01)	0.265457
Fracture	class.Coriobacteriia.id.809.summary.txt.gz	Inverse variance weighted	18	0.00357009	1.00447	0.997466	1.01152	1.00 (1.00-1.01)	0.211565
Fracture	class.Coriobacteriia.id.809.summary.txt.gz	Simple mode	18	0.00744223	1.00739	0.992804	1.02219	1.01 (0.99-1.02)	0.336252
Fracture	class.Coriobacteriia.id.809.summary.txt.gz	Weighted mode	18	0.0071957	1.00718	0.993071	1.02148	1.01 (0.99-1.02)	0.334285
Fracture	class.Deltaproteobacteria.id.3087.summary.txt.gz	MR Egger	13	0.00841408	0.999833	0.983479	1.01646	1.00 (0.98-1.02)	0.984508
Fracture	class.Deltaproteobacteria.id.3087.summary.txt.gz	Weighted median	13	0.00418599	0.995359	0.987226	1.00356	1.00 (0.99-1.00)	0.26649
Fracture	class.Deltaproteobacteria.id.3087.summary.txt.gz	Inverse variance weighted	13	0.00300582	0.997012	0.991155	1.0029	1.00 (0.99-1.00)	0.319414
Fracture	class.Deltaproteobacteria.id.3087.summary.txt.gz	Simple mode	13	0.00615344	0.995379	0.983446	1.00746	1.00 (0.98-1.01)	0.466099
Fracture	class.Deltaproteobacteria.id.3087.summary.txt.gz	Weighted mode	13	0.00605581	0.995379	0.983634	1.00726	1.00 (0.98-1.01)	0.459106
Fracture	class.Erysipelotrichia.id.2147.summary.txt.gz	MR Egger	13	0.0146862	1.02439	0.995325	1.05431	1.02 (1.00-1.05)	0.129067
Fracture	class.Erysipelotrichia.id.2147.summary.txt.gz	Weighted median	13	0.00484087	1.00528	0.995783	1.01486	1.01 (1.00-1.01)	0.277004
Fracture	class.Erysipelotrichia.id.2147.summary.txt.gz	Inverse variance weighted	13	0.00349701	1.00338	0.996525	1.01028	1.00 (1.00-1.01)	0.334718
Fracture	class.Erysipelotrichia.id.2147.summary.txt.gz	Simple mode	13	0.00855692	1.00558	0.988859	1.02259	1.01 (0.99-1.02)	0.527516
Fracture	class.Erysipelotrichia.id.2147.summary.txt.gz	Weighted mode	13	0.008455	1.00766	0.991101	1.0245	1.01 (0.99-1.02)	0.384423
Fracture	class.Gammaproteobacteria.id.3303.summary.txt.gz	MR Egger	7	0.0142886	1.00199	0.974314	1.03044	1.00 (0.97-1.03)	0.894977
Fracture	class.Gammaproteobacteria.id.3303.summary.txt.gz	Weighted median	7	0.0053224	0.999718	0.989343	1.0102	1.00 (0.99-1.01)	0.957764
Fracture	class.Gammaproteobacteria.id.3303.summary.txt.gz	Inverse variance weighted	7	0.00429452	0.997078	0.988721	1.00551	1.00 (0.99-1.01)	0.49564
Fracture	class.Gammaproteobacteria.id.3303.summary.txt.gz	Simple mode	7	0.00826815	1.00112	0.985025	1.01747	1.00 (0.99-1.02)	0.896919
Fracture	class.Gammaproteobacteria.id.3303.summary.txt.gz	Weighted mode	7	0.00774865	1.0021	0.986999	1.01744	1.00 (0.99-1.02)	0.795355
Fracture	class.Lentisphaeria.id.2250.summary.txt.gz	MR Egger	8	0.00753471	0.984575	0.970142	0.999224	0.98 (0.97-1.00)	0.0846942
Fracture	class.Lentisphaeria.id.2250.summary.txt.gz	Weighted median	8	0.00291863	0.997574	0.991884	1.0033	1.00 (0.99-1.00)	0.405314
Fracture	class.Lentisphaeria.id.2250.summary.txt.gz	Inverse variance weighted	8	0.00240836	0.998502	0.9938	1.00323	1.00 (0.99-1.00)	0.533757
Fracture	class.Lentisphaeria.id.2250.summary.txt.gz	Simple mode	8	0.0047641	0.997276	0.988007	1.00663	1.00 (0.99-1.01)	0.584871
Fracture	class.Lentisphaeria.id.2250.summary.txt.gz	Weighted mode	8	0.00449348	0.997187	0.988443	1.00601	1.00 (0.99-1.01)	0.550652
Fracture	class.Melainabacteria.id.1589.summary.txt.gz	MR Egger	10	0.0061129	1.00417	0.992209	1.01627	1.00 (0.99-1.02)	0.515389
Fracture	class.Melainabacteria.id.1589.summary.txt.gz	Weighted median	10	0.00291554	1.00106	0.995355	1.0068	1.00 (1.00-1.01)	0.716434
Fracture	class.Melainabacteria.id.1589.summary.txt.gz	Inverse variance weighted	10	0.00216655	1.00014	0.995905	1.0044	1.00 (1.00-1.00)	0.947197
Fracture	class.Melainabacteria.id.1589.summary.txt.gz	Simple mode	10	0.0048087	1.00224	0.992842	1.01173	1.00 (0.99-1.01)	0.652183
Fracture	class.Melainabacteria.id.1589.summary.txt.gz	Weighted mode	10	0.00503292	1.00216	0.992323	1.01209	1.00 (0.99-1.01)	0.678186
Fracture	class.Methanobacteria.id.119.summary.txt.gz	MR Egger	10	0.00986157	0.989868	0.970919	1.00919	0.99 (0.97-1.01)	0.331977
Fracture	class.Methanobacteria.id.119.summary.txt.gz	Weighted median	10	0.00244207	0.997848	0.993083	1.00264	1.00 (0.99-1.00)	0.37759
Fracture	class.Methanobacteria.id.119.summary.txt.gz	Inverse variance weighted	10	0.00238736	1.00049	0.995816	1.00518	1.00 (1.00-1.01)	0.838623
Fracture	class.Methanobacteria.id.119.summary.txt.gz	Simple mode	10	0.00374648	0.997329	0.990033	1.00468	1.00 (0.99-1.00)	0.493421
Fracture	class.Methanobacteria.id.119.summary.txt.gz	Weighted mode	10	0.00363755	0.997481	0.990395	1.00462	1.00 (0.99-1.00)	0.505596
Fracture	class.Mollicutes.id.3920.summary.txt.gz	MR Egger	12	0.00921037	0.991945	0.974199	1.01001	0.99 (0.97-1.01)	0.400493
Fracture	class.Mollicutes.id.3920.summary.txt.gz	Weighted median	12	0.00406298	0.994028	0.986143	1.00198	0.99 (0.99-1.00)	0.1404
Fracture	class.Mollicutes.id.3920.summary.txt.gz	Inverse variance weighted	12	0.00278841	0.993651	0.988235	0.999096	0.99 (0.99-1.00)	0.0223578
Fracture	class.Mollicutes.id.3920.summary.txt.gz	Simple mode	12	0.00616947	0.993322	0.981383	1.00541	0.99 (0.98-1.01)	0.300656
Fracture	class.Mollicutes.id.3920.summary.txt.gz	Weighted mode	12	0.00579043	0.994652	0.983427	1.006	0.99 (0.98-1.01)	0.374243
Fracture	class.Negativicutes.id.2164.summary.txt.gz	MR Egger	12	0.0109331	0.996971	0.975835	1.01857	1.00 (0.98-1.02)	0.787097
Fracture	class.Negativicutes.id.2164.summary.txt.gz	Weighted median	12	0.00477088	1.00182	0.992491	1.01123	1.00 (0.99-1.01)	0.703801
Fracture	class.Negativicutes.id.2164.summary.txt.gz	Inverse variance weighted	12	0.0034758	0.997404	0.990632	1.00422	1.00 (0.99-1.00)	0.454477
Fracture	class.Negativicutes.id.2164.summary.txt.gz	Simple mode	12	0.00709754	1.00344	0.989573	1.01749	1.00 (0.99-1.02)	0.638396
Fracture	class.Negativicutes.id.2164.summary.txt.gz	Weighted mode	12	0.00689656	1.00282	0.989355	1.01647	1.00 (0.99-1.02)	0.690919
Fracture	class.Verrucomicrobiae.id.4029.summary.txt.gz	MR Egger	12	0.0126409	1.00918	0.984488	1.0345	1.01 (0.98-1.03)	0.486089
Fracture	class.Verrucomicrobiae.id.4029.summary.txt.gz	Weighted median	12	0.00406936	1.00068	0.992735	1.0087	1.00 (0.99-1.01)	0.866492
Fracture	class.Verrucomicrobiae.id.4029.summary.txt.gz	Inverse variance weighted	12	0.00346089	0.999459	0.992703	1.00626	1.00 (0.99-1.01)	0.87585
Fracture	class.Verrucomicrobiae.id.4029.summary.txt.gz	Simple mode	12	0.00672442	1.00617	0.992998	1.01952	1.01 (0.99-1.02)	0.379784
Fracture	class.Verrucomicrobiae.id.4029.summary.txt.gz	Weighted mode	12	0.00689055	1.00511	0.991622	1.01877	1.01 (0.99-1.02)	0.475378
Fracture	genus..Clostridiuminnocuumgroup.id.14397.summary.txt.gz	MR Egger	9	0.0110251	0.991447	0.970252	1.0131	0.99 (0.97-1.01)	0.461422
Fracture	genus..Clostridiuminnocuumgroup.id.14397.summary.txt.gz	Weighted median	9	0.00290569	1.00085	0.995165	1.00657	1.00 (1.00-1.01)	0.770304
Fracture	genus..Clostridiuminnocuumgroup.id.14397.summary.txt.gz	Inverse variance weighted	9	0.00212922	1.00071	0.99654	1.00489	1.00 (1.00-1.00)	0.739743
Fracture	genus..Clostridiuminnocuumgroup.id.14397.summary.txt.gz	Simple mode	9	0.00477113	0.995695	0.986427	1.00505	1.00 (0.99-1.01)	0.392275
Fracture	genus..Clostridiuminnocuumgroup.id.14397.summary.txt.gz	Weighted mode	9	0.00519123	0.995538	0.98546	1.00572	1.00 (0.99-1.01)	0.414094
Fracture	genus..Eubacteriumbrachygroup.id.11296.summary.txt.gz	MR Egger	10	0.00720416	1.00676	0.992647	1.02108	1.01 (0.99-1.02)	0.376906
Fracture	genus..Eubacteriumbrachygroup.id.11296.summary.txt.gz	Weighted median	10	0.00259856	1.00267	0.997572	1.00779	1.00 (1.00-1.01)	0.305653
Fracture	genus..Eubacteriumbrachygroup.id.11296.summary.txt.gz	Inverse variance weighted	10	0.00188282	1.00151	0.99782	1.00521	1.00 (1.00-1.01)	0.423104
Fracture	genus..Eubacteriumbrachygroup.id.11296.summary.txt.gz	Simple mode	10	0.00381552	1.00335	0.995876	1.01088	1.00 (1.00-1.01)	0.403268
Fracture	genus..Eubacteriumbrachygroup.id.11296.summary.txt.gz	Weighted mode	10	0.00392245	1.00328	0.995601	1.01103	1.00 (1.00-1.01)	0.424762
Fracture	genus..Eubacteriumcoprostanoligenesgroup.id.11375.summary.txt.gz	MR Egger	13	0.0176834	0.986603	0.952994	1.0214	0.99 (0.95-1.02)	0.461673
Fracture	genus..Eubacteriumcoprostanoligenesgroup.id.11375.summary.txt.gz	Weighted median	13	0.00505698	1.00281	0.992918	1.0128	1.00 (0.99-1.01)	0.579242
Fracture	genus..Eubacteriumcoprostanoligenesgroup.id.11375.summary.txt.gz	Inverse variance weighted	13	0.00448271	1.0015	0.992738	1.01034	1.00 (0.99-1.01)	0.738241
Fracture	genus..Eubacteriumcoprostanoligenesgroup.id.11375.summary.txt.gz	Simple mode	13	0.0107847	1.00811	0.987028	1.02965	1.01 (0.99-1.03)	0.468107
Fracture	genus..Eubacteriumcoprostanoligenesgroup.id.11375.summary.txt.gz	Weighted mode	13	0.0100282	0.98757	0.968348	1.00717	0.99 (0.97-1.01)	0.236073
Fracture	genus..Eubacteriumeligensgroup.id.14372.summary.txt.gz	MR Egger	8	0.0146899	1.0052	0.976669	1.03456	1.01 (0.98-1.03)	0.736211
Fracture	genus..Eubacteriumeligensgroup.id.14372.summary.txt.gz	Weighted median	8	0.00533153	1.00648	0.996015	1.01705	1.01 (1.00-1.02)	0.225892
Fracture	genus..Eubacteriumeligensgroup.id.14372.summary.txt.gz	Inverse variance weighted	8	0.00395198	1.00509	0.99733	1.0129	1.01 (1.00-1.01)	0.199315
Fracture	genus..Eubacteriumeligensgroup.id.14372.summary.txt.gz	Simple mode	8	0.00883568	1.00783	0.990529	1.02544	1.01 (0.99-1.03)	0.40655
Fracture	genus..Eubacteriumeligensgroup.id.14372.summary.txt.gz	Weighted mode	8	0.00816383	1.00745	0.991456	1.0237	1.01 (0.99-1.02)	0.393617
Fracture	genus..Eubacteriumfissicatenagroup.id.14373.summary.txt.gz	MR Egger	9	0.0103407	1.00991	0.989651	1.03059	1.01 (0.99-1.03)	0.371875
Fracture	genus..Eubacteriumfissicatenagroup.id.14373.summary.txt.gz	Weighted median	9	0.00251277	0.994802	0.989915	0.999714	0.99 (0.99-1.00)	0.0380926
Fracture	genus..Eubacteriumfissicatenagroup.id.14373.summary.txt.gz	Inverse variance weighted	9	0.00194581	0.99591	0.992119	0.999715	1.00 (0.99-1.00)	0.0351652
Fracture	genus..Eubacteriumfissicatenagroup.id.14373.summary.txt.gz	Simple mode	9	0.0041975	0.993553	0.985413	1.00176	0.99 (0.99-1.00)	0.161921
Fracture	genus..Eubacteriumfissicatenagroup.id.14373.summary.txt.gz	Weighted mode	9	0.00390039	0.993738	0.986171	1.00136	0.99 (0.99-1.00)	0.145975
Fracture	genus..Eubacteriumhalliigroup.id.11338.summary.txt.gz	MR Egger	16	0.0055198	0.995313	0.984603	1.00614	1.00 (0.98-1.01)	0.409013
Fracture	genus..Eubacteriumhalliigroup.id.11338.summary.txt.gz	Weighted median	16	0.00371347	0.994818	0.987604	1.00209	0.99 (0.99-1.00)	0.161814
Fracture	genus..Eubacteriumhalliigroup.id.11338.summary.txt.gz	Inverse variance weighted	16	0.0026464	0.996248	0.991093	1.00143	1.00 (0.99-1.00)	0.155435
Fracture	genus..Eubacteriumhalliigroup.id.11338.summary.txt.gz	Simple mode	16	0.00601986	0.992351	0.980711	1.00413	0.99 (0.98-1.00)	0.221533
Fracture	genus..Eubacteriumhalliigroup.id.11338.summary.txt.gz	Weighted mode	16	0.00559535	0.993289	0.982455	1.00424	0.99 (0.98-1.00)	0.247446
Fracture	genus..Eubacteriumnodatumgroup.id.11297.summary.txt.gz	MR Egger	11	0.00711324	1.00382	0.989926	1.01792	1.00 (0.99-1.02)	0.604566
Fracture	genus..Eubacteriumnodatumgroup.id.11297.summary.txt.gz	Weighted median	11	0.00220036	0.999511	0.995209	1.00383	1.00 (1.00-1.00)	0.823993
Fracture	genus..Eubacteriumnodatumgroup.id.11297.summary.txt.gz	Inverse variance weighted	11	0.00161834	0.999378	0.996213	1.00255	1.00 (1.00-1.00)	0.700809
Fracture	genus..Eubacteriumnodatumgroup.id.11297.summary.txt.gz	Simple mode	11	0.0032999	0.99983	0.993384	1.00632	1.00 (0.99-1.01)	0.959993
Fracture	genus..Eubacteriumnodatumgroup.id.11297.summary.txt.gz	Weighted mode	11	0.00318441	0.999878	0.993657	1.00614	1.00 (0.99-1.01)	0.970238
Fracture	genus..Eubacteriumoxidoreducensgroup.id.11339.summary.txt.gz	MR Egger	5	0.0114088	1.00406	0.981858	1.02677	1.00 (0.98-1.03)	0.745909
Fracture	genus..Eubacteriumoxidoreducensgroup.id.11339.summary.txt.gz	Weighted median	5	0.00406316	1.00327	0.995311	1.01129	1.00 (1.00-1.01)	0.421887
Fracture	genus..Eubacteriumoxidoreducensgroup.id.11339.summary.txt.gz	Inverse variance weighted	5	0.00304181	1.00178	0.995824	1.00777	1.00 (1.00-1.01)	0.558957
Fracture	genus..Eubacteriumoxidoreducensgroup.id.11339.summary.txt.gz	Simple mode	5	0.00585139	1.00542	0.993954	1.01702	1.01 (0.99-1.02)	0.407989
Fracture	genus..Eubacteriumoxidoreducensgroup.id.11339.summary.txt.gz	Weighted mode	5	0.00581891	1.00576	0.994354	1.0173	1.01 (0.99-1.02)	0.379551
Fracture	genus..Eubacteriumrectalegroup.id.14374.summary.txt.gz	MR Egger	9	0.0148358	0.970359	0.942549	0.998989	0.97 (0.94-1.00)	0.0821329
Fracture	genus..Eubacteriumrectalegroup.id.14374.summary.txt.gz	Weighted median	9	0.0058798	0.999427	0.987975	1.01101	1.00 (0.99-1.01)	0.922355
Fracture	genus..Eubacteriumrectalegroup.id.14374.summary.txt.gz	Inverse variance weighted	9	0.00464255	1.00049	0.991432	1.00964	1.00 (0.99-1.01)	0.915248
Fracture	genus..Eubacteriumrectalegroup.id.14374.summary.txt.gz	Simple mode	9	0.0101478	1.00793	0.988079	1.02818	1.01 (0.99-1.03)	0.458826
Fracture	genus..Eubacteriumrectalegroup.id.14374.summary.txt.gz	Weighted mode	9	0.00970827	1.0036	0.98468	1.02288	1.00 (0.98-1.02)	0.72117
Fracture	genus..Eubacteriumruminantiumgroup.id.11340.summary.txt.gz	MR Egger	18	0.00695778	1.00697	0.993332	1.0208	1.01 (0.99-1.02)	0.332933
Fracture	genus..Eubacteriumruminantiumgroup.id.11340.summary.txt.gz	Weighted median	18	0.00275597	0.996698	0.991329	1.0021	1.00 (0.99-1.00)	0.230088
Fracture	genus..Eubacteriumruminantiumgroup.id.11340.summary.txt.gz	Inverse variance weighted	18	0.00192288	0.998184	0.994429	1.00195	1.00 (0.99-1.00)	0.344631
Fracture	genus..Eubacteriumruminantiumgroup.id.11340.summary.txt.gz	Simple mode	18	0.00492292	0.995046	0.985491	1.00469	1.00 (0.99-1.00)	0.327226
Fracture	genus..Eubacteriumruminantiumgroup.id.11340.summary.txt.gz	Weighted mode	18	0.00490044	0.994958	0.985448	1.00456	0.99 (0.99-1.00)	0.316786
Fracture	genus..Eubacteriumventriosumgroup.id.11341.summary.txt.gz	MR Egger	15	0.0148688	1.0122	0.983132	1.04214	1.01 (0.98-1.04)	0.429277
Fracture	genus..Eubacteriumventriosumgroup.id.11341.summary.txt.gz	Weighted median	15	0.00416609	1.00256	0.994403	1.01078	1.00 (0.99-1.01)	0.539976
Fracture	genus..Eubacteriumventriosumgroup.id.11341.summary.txt.gz	Inverse variance weighted	15	0.00324988	0.999641	0.993293	1.00603	1.00 (0.99-1.01)	0.911941
Fracture	genus..Eubacteriumventriosumgroup.id.11341.summary.txt.gz	Simple mode	15	0.00722138	1.00443	0.99031	1.01874	1.00 (0.99-1.02)	0.550628
Fracture	genus..Eubacteriumventriosumgroup.id.11341.summary.txt.gz	Weighted mode	15	0.00647279	1.00443	0.991764	1.01725	1.00 (0.99-1.02)	0.506186
Fracture	genus..Eubacteriumxylanophilumgroup.id.14375.summary.txt.gz	MR Egger	9	0.0150555	0.981052	0.952525	1.01043	0.98 (0.95-1.01)	0.244456
Fracture	genus..Eubacteriumxylanophilumgroup.id.14375.summary.txt.gz	Weighted median	9	0.00533163	1.00074	0.990334	1.01125	1.00 (0.99-1.01)	0.890124
Fracture	genus..Eubacteriumxylanophilumgroup.id.14375.summary.txt.gz	Inverse variance weighted	9	0.00495415	0.997903	0.98826	1.00764	1.00 (0.99-1.01)	0.671766
Fracture	genus..Eubacteriumxylanophilumgroup.id.14375.summary.txt.gz	Simple mode	9	0.00951469	1.00123	0.982734	1.02008	1.00 (0.98-1.02)	0.900137
Fracture	genus..Eubacteriumxylanophilumgroup.id.14375.summary.txt.gz	Weighted mode	9	0.00859518	1.00067	0.983955	1.01767	1.00 (0.98-1.02)	0.93969
Fracture	genus..Ruminococcusgauvreauiigroup.id.11342.summary.txt.gz	MR Egger	12	0.020525	1.01125	0.971378	1.05276	1.01 (0.97-1.05)	0.597584
Fracture	genus..Ruminococcusgauvreauiigroup.id.11342.summary.txt.gz	Weighted median	12	0.00470856	1.00191	0.992711	1.0112	1.00 (0.99-1.01)	0.684554
Fracture	genus..Ruminococcusgauvreauiigroup.id.11342.summary.txt.gz	Inverse variance weighted	12	0.00465242	0.998569	0.989504	1.00772	1.00 (0.99-1.01)	0.758183
Fracture	genus..Ruminococcusgauvreauiigroup.id.11342.summary.txt.gz	Simple mode	12	0.00835697	1.0067	0.990344	1.02332	1.01 (0.99-1.02)	0.441256
Fracture	genus..Ruminococcusgauvreauiigroup.id.11342.summary.txt.gz	Weighted mode	12	0.00734532	1.00565	0.991276	1.02023	1.01 (0.99-1.02)	0.459138
Fracture	genus..Ruminococcusgnavusgroup.id.14376.summary.txt.gz	MR Egger	12	0.0110968	1.00783	0.986144	1.02999	1.01 (0.99-1.03)	0.498326
Fracture	genus..Ruminococcusgnavusgroup.id.14376.summary.txt.gz	Weighted median	12	0.00285302	1.00229	0.996699	1.00791	1.00 (1.00-1.01)	0.423134
Fracture	genus..Ruminococcusgnavusgroup.id.14376.summary.txt.gz	Inverse variance weighted	12	0.00240782	1.00136	0.996641	1.00609	1.00 (1.00-1.01)	0.573729
Fracture	genus..Ruminococcusgnavusgroup.id.14376.summary.txt.gz	Simple mode	12	0.00499816	1.00399	0.994202	1.01387	1.00 (0.99-1.01)	0.442555
Fracture	genus..Ruminococcusgnavusgroup.id.14376.summary.txt.gz	Weighted mode	12	0.00467226	1.00368	0.994531	1.01291	1.00 (0.99-1.01)	0.448314
Fracture	genus..Ruminococcustorquesgroup.id.14377.summary.txt.gz	MR Egger	10	0.0099792	1.00584	0.986355	1.0257	1.01 (0.99-1.03)	0.57579
Fracture	genus..Ruminococcustorquesgroup.id.14377.summary.txt.gz	Weighted median	10	0.00510437	1.00229	0.992315	1.01237	1.00 (0.99-1.01)	0.653647
Fracture	genus..Ruminococcustorquesgroup.id.14377.summary.txt.gz	Inverse variance weighted	10	0.00363114	1.00329	0.996173	1.01045	1.00 (1.00-1.01)	0.366041
Fracture	genus..Ruminococcustorquesgroup.id.14377.summary.txt.gz	Simple mode	10	0.00927987	1.0118	0.993561	1.03037	1.01 (0.99-1.03)	0.238034
Fracture	genus..Ruminococcustorquesgroup.id.14377.summary.txt.gz	Weighted mode	10	0.00842393	0.995764	0.979458	1.01234	1.00 (0.98-1.01)	0.626403
Fracture	genus.Actinomyces.id.423.summary.txt.gz	MR Egger	7	0.00766475	1.00329	0.988326	1.01847	1.00 (0.99-1.02)	0.686469
Fracture	genus.Actinomyces.id.423.summary.txt.gz	Weighted median	7	0.00352689	1.00302	0.996112	1.00998	1.00 (1.00-1.01)	0.392347
Fracture	genus.Actinomyces.id.423.summary.txt.gz	Inverse variance weighted	7	0.00288665	1.00132	0.995671	1.007	1.00 (1.00-1.01)	0.647498
Fracture	genus.Actinomyces.id.423.summary.txt.gz	Simple mode	7	0.00494933	1.00435	0.994658	1.01414	1.00 (0.99-1.01)	0.413873
Fracture	genus.Actinomyces.id.423.summary.txt.gz	Weighted mode	7	0.00489925	1.00409	0.994498	1.01378	1.00 (0.99-1.01)	0.436234
Fracture	genus.Adlercreutzia.id.812.summary.txt.gz	MR Egger	8	0.0188623	1.02273	0.985614	1.06125	1.02 (0.99-1.06)	0.278354
Fracture	genus.Adlercreutzia.id.812.summary.txt.gz	Weighted median	8	0.004364	1.00016	0.991646	1.00876	1.00 (0.99-1.01)	0.969902
Fracture	genus.Adlercreutzia.id.812.summary.txt.gz	Inverse variance weighted	8	0.00432432	1.00009	0.991646	1.0086	1.00 (0.99-1.01)	0.984092
Fracture	genus.Adlercreutzia.id.812.summary.txt.gz	Simple mode	8	0.00858953	1.00184	0.985111	1.01885	1.00 (0.99-1.02)	0.836962
Fracture	genus.Adlercreutzia.id.812.summary.txt.gz	Weighted mode	8	0.00743841	1.00215	0.98765	1.01687	1.00 (0.99-1.02)	0.780708
Fracture	genus.Akkermansia.id.4037.summary.txt.gz	MR Egger	12	0.012612	1.00928	0.984633	1.03454	1.01 (0.98-1.03)	0.480909
Fracture	genus.Akkermansia.id.4037.summary.txt.gz	Weighted median	12	0.00405389	1.0007	0.992776	1.00868	1.00 (0.99-1.01)	0.863785
Fracture	genus.Akkermansia.id.4037.summary.txt.gz	Inverse variance weighted	12	0.00345994	0.999469	0.992714	1.00627	1.00 (0.99-1.01)	0.877985
Fracture	genus.Akkermansia.id.4037.summary.txt.gz	Simple mode	12	0.00710195	1.00619	0.992283	1.0203	1.01 (0.99-1.02)	0.403341
Fracture	genus.Akkermansia.id.4037.summary.txt.gz	Weighted mode	12	0.00586859	1.00512	0.99363	1.01675	1.01 (0.99-1.02)	0.402359
Fracture	genus.Alistipes.id.968.summary.txt.gz	MR Egger	14	0.0164579	0.986978	0.955649	1.01933	0.99 (0.96-1.02)	0.441266
Fracture	genus.Alistipes.id.968.summary.txt.gz	Weighted median	14	0.00454708	1.00685	0.997912	1.01586	1.01 (1.00-1.02)	0.133516
Fracture	genus.Alistipes.id.968.summary.txt.gz	Inverse variance weighted	14	0.00341027	1.00439	0.997696	1.01112	1.00 (1.00-1.01)	0.199312
Fracture	genus.Alistipes.id.968.summary.txt.gz	Simple mode	14	0.00862136	1.01107	0.994127	1.0283	1.01 (0.99-1.03)	0.224026
Fracture	genus.Alistipes.id.968.summary.txt.gz	Weighted mode	14	0.00813572	1.01065	0.99466	1.02689	1.01 (0.99-1.03)	0.215568
Fracture	genus.Allisonella.id.2174.summary.txt.gz	MR Egger	8	0.013999	1.0075	0.980228	1.03552	1.01 (0.98-1.04)	0.612902
Fracture	genus.Allisonella.id.2174.summary.txt.gz	Weighted median	8	0.00249546	1.00274	0.997852	1.00766	1.00 (1.00-1.01)	0.27209
Fracture	genus.Allisonella.id.2174.summary.txt.gz	Inverse variance weighted	8	0.00192909	1.00471	1.00092	1.00852	1.00 (1.00-1.01)	0.0148622
Fracture	genus.Allisonella.id.2174.summary.txt.gz	Simple mode	8	0.00361472	1.002	0.994929	1.00913	1.00 (0.99-1.01)	0.5971
Fracture	genus.Allisonella.id.2174.summary.txt.gz	Weighted mode	8	0.00362998	1.00221	0.995108	1.00937	1.00 (1.00-1.01)	0.561816
Fracture	genus.Alloprevotella.id.961.summary.txt.gz	MR Egger	6	0.0200403	0.981296	0.943499	1.02061	0.98 (0.94-1.02)	0.399466
Fracture	genus.Alloprevotella.id.961.summary.txt.gz	Weighted median	6	0.00274396	0.997688	0.992337	1.00307	1.00 (0.99-1.00)	0.398895
Fracture	genus.Alloprevotella.id.961.summary.txt.gz	Inverse variance weighted	6	0.00215367	0.996073	0.991877	1.00029	1.00 (0.99-1.00)	0.0677089
Fracture	genus.Alloprevotella.id.961.summary.txt.gz	Simple mode	6	0.00358497	0.997986	0.990998	1.00502	1.00 (0.99-1.01)	0.5982
Fracture	genus.Alloprevotella.id.961.summary.txt.gz	Weighted mode	6	0.00332445	0.998052	0.99157	1.00458	1.00 (0.99-1.00)	0.583045
Fracture	genus.Anaerofilum.id.2053.summary.txt.gz	MR Egger	11	0.0113287	1.00617	0.984071	1.02876	1.01 (0.98-1.03)	0.600576
Fracture	genus.Anaerofilum.id.2053.summary.txt.gz	Weighted median	11	0.00273134	0.999938	0.994599	1.00531	1.00 (0.99-1.01)	0.981883
Fracture	genus.Anaerofilum.id.2053.summary.txt.gz	Inverse variance weighted	11	0.00218038	0.998332	0.994074	1.00261	1.00 (0.99-1.00)	0.443776
Fracture	genus.Anaerofilum.id.2053.summary.txt.gz	Simple mode	11	0.00428644	0.99988	0.991515	1.00832	1.00 (0.99-1.01)	0.978251
Fracture	genus.Anaerofilum.id.2053.summary.txt.gz	Weighted mode	11	0.0040218	0.999962	0.992111	1.00788	1.00 (0.99-1.01)	0.99273
Fracture	genus.Anaerostipes.id.1991.summary.txt.gz	MR Egger	13	0.0128006	1.00992	0.984894	1.03558	1.01 (0.98-1.04)	0.457009
Fracture	genus.Anaerostipes.id.1991.summary.txt.gz	Weighted median	13	0.00477739	0.997083	0.98779	1.00646	1.00 (0.99-1.01)	0.540894
Fracture	genus.Anaerostipes.id.1991.summary.txt.gz	Inverse variance weighted	13	0.00369539	1.00243	0.995201	1.00972	1.00 (1.00-1.01)	0.510459
Fracture	genus.Anaerostipes.id.1991.summary.txt.gz	Simple mode	13	0.00943113	0.991936	0.973768	1.01044	0.99 (0.97-1.01)	0.407407
Fracture	genus.Anaerostipes.id.1991.summary.txt.gz	Weighted mode	13	0.00834532	0.991936	0.975843	1.00829	0.99 (0.98-1.01)	0.351065
Fracture	genus.Anaerotruncus.id.2054.summary.txt.gz	MR Egger	13	0.0116527	1.00331	0.980654	1.02649	1.00 (0.98-1.03)	0.782073
Fracture	genus.Anaerotruncus.id.2054.summary.txt.gz	Weighted median	13	0.00447175	1.00521	0.996442	1.01406	1.01 (1.00-1.01)	0.244873
Fracture	genus.Anaerotruncus.id.2054.summary.txt.gz	Inverse variance weighted	13	0.00352621	1.00231	0.995404	1.00926	1.00 (1.00-1.01)	0.513401
Fracture	genus.Anaerotruncus.id.2054.summary.txt.gz	Simple mode	13	0.00768733	1.00773	0.992656	1.02302	1.01 (0.99-1.02)	0.336519
Fracture	genus.Anaerotruncus.id.2054.summary.txt.gz	Weighted mode	13	0.00725341	1.00738	0.993158	1.0218	1.01 (0.99-1.02)	0.330839
Fracture	genus.Bacteroides.id.918.summary.txt.gz	MR Egger	9	0.0384027	0.986169	0.914665	1.06326	0.99 (0.91-1.06)	0.727549
Fracture	genus.Bacteroides.id.918.summary.txt.gz	Weighted median	9	0.00657614	1.00061	0.987795	1.01359	1.00 (0.99-1.01)	0.926256
Fracture	genus.Bacteroides.id.918.summary.txt.gz	Inverse variance weighted	9	0.00691793	1.00229	0.988792	1.01597	1.00 (0.99-1.02)	0.740885
Fracture	genus.Bacteroides.id.918.summary.txt.gz	Simple mode	9	0.0106366	0.992634	0.972154	1.01354	0.99 (0.97-1.01)	0.506665
Fracture	genus.Bacteroides.id.918.summary.txt.gz	Weighted mode	9	0.0100154	0.993453	0.974141	1.01315	0.99 (0.97-1.01)	0.530328
Fracture	genus.Barnesiella.id.944.summary.txt.gz	MR Egger	14	0.0134075	1.01095	0.984725	1.03786	1.01 (0.98-1.04)	0.432627
Fracture	genus.Barnesiella.id.944.summary.txt.gz	Weighted median	14	0.00446342	0.999519	0.990813	1.0083	1.00 (0.99-1.01)	0.914216
Fracture	genus.Barnesiella.id.944.summary.txt.gz	Inverse variance weighted	14	0.0038994	1.0021	0.994471	1.00979	1.00 (0.99-1.01)	0.590408
Fracture	genus.Barnesiella.id.944.summary.txt.gz	Simple mode	14	0.00845528	0.999158	0.982736	1.01585	1.00 (0.98-1.02)	0.922163
Fracture	genus.Barnesiella.id.944.summary.txt.gz	Weighted mode	14	0.00732616	0.999158	0.984913	1.01361	1.00 (0.98-1.01)	0.91022
Fracture	genus.Bifidobacterium.id.436.summary.txt.gz	MR Egger	20	0.0063069	1.00051	0.988216	1.01295	1.00 (0.99-1.01)	0.936768
Fracture	genus.Bifidobacterium.id.436.summary.txt.gz	Weighted median	20	0.00300879	0.99961	0.993733	1.00552	1.00 (0.99-1.01)	0.896956
Fracture	genus.Bifidobacterium.id.436.summary.txt.gz	Inverse variance weighted	20	0.00219856	1.00086	0.996557	1.00518	1.00 (1.00-1.01)	0.695721
Fracture	genus.Bifidobacterium.id.436.summary.txt.gz	Simple mode	20	0.00496641	1.00082	0.99113	1.01061	1.00 (0.99-1.01)	0.869923
Fracture	genus.Bifidobacterium.id.436.summary.txt.gz	Weighted mode	20	0.0035556	1.00017	0.993227	1.00717	1.00 (0.99-1.01)	0.961692
Fracture	genus.Bilophila.id.3170.summary.txt.gz	MR Egger	13	0.0136438	1.04189	1.01439	1.07012	1.04 (1.01-1.07)	0.0119214
Fracture	genus.Bilophila.id.3170.summary.txt.gz	Weighted median	13	0.00427144	1.00194	0.993586	1.01036	1.00 (0.99-1.01)	0.650077
Fracture	genus.Bilophila.id.3170.summary.txt.gz	Inverse variance weighted	13	0.00350135	1.00037	0.99353	1.00726	1.00 (0.99-1.01)	0.915413
Fracture	genus.Bilophila.id.3170.summary.txt.gz	Simple mode	13	0.00887526	0.992531	0.975415	1.00995	0.99 (0.98-1.01)	0.414783
Fracture	genus.Bilophila.id.3170.summary.txt.gz	Weighted mode	13	0.00809157	0.993014	0.977389	1.00889	0.99 (0.98-1.01)	0.403258
Fracture	genus.Blautia.id.1992.summary.txt.gz	MR Egger	13	0.00651835	0.995177	0.982544	1.00797	1.00 (0.98-1.01)	0.473825
Fracture	genus.Blautia.id.1992.summary.txt.gz	Weighted median	13	0.00399577	0.99986	0.99206	1.00772	1.00 (0.99-1.01)	0.971995
Fracture	genus.Blautia.id.1992.summary.txt.gz	Inverse variance weighted	13	0.00303283	0.999537	0.993613	1.0055	1.00 (0.99-1.01)	0.878715
Fracture	genus.Blautia.id.1992.summary.txt.gz	Simple mode	13	0.00702643	1.00883	0.995035	1.02282	1.01 (1.00-1.02)	0.234557
Fracture	genus.Blautia.id.1992.summary.txt.gz	Weighted mode	13	0.00619443	0.996437	0.984412	1.00861	1.00 (0.98-1.01)	0.575119
Fracture	genus.Butyricicoccus.id.2055.summary.txt.gz	MR Egger	8	0.00628858	0.999534	0.98729	1.01193	1.00 (0.99-1.01)	0.943365
Fracture	genus.Butyricicoccus.id.2055.summary.txt.gz	Weighted median	8	0.00480662	0.994038	0.984717	1.00345	0.99 (0.98-1.00)	0.213444
Fracture	genus.Butyricicoccus.id.2055.summary.txt.gz	Inverse variance weighted	8	0.00342758	0.995011	0.988349	1.00172	1.00 (0.99-1.00)	0.144532
Fracture	genus.Butyricicoccus.id.2055.summary.txt.gz	Simple mode	8	0.00797159	0.993089	0.977693	1.00873	0.99 (0.98-1.01)	0.413159
Fracture	genus.Butyricicoccus.id.2055.summary.txt.gz	Weighted mode	8	0.00695043	0.992189	0.978764	1.0058	0.99 (0.98-1.01)	0.296382
Fracture	genus.Butyricimonas.id.945.summary.txt.gz	MR Egger	13	0.00880325	1.00362	0.98645	1.02108	1.00 (0.99-1.02)	0.689514
Fracture	genus.Butyricimonas.id.945.summary.txt.gz	Weighted median	13	0.00353528	0.999605	0.992702	1.00656	1.00 (0.99-1.01)	0.910999
Fracture	genus.Butyricimonas.id.945.summary.txt.gz	Inverse variance weighted	13	0.00263016	1.00061	0.995463	1.00578	1.00 (1.00-1.01)	0.817287
Fracture	genus.Butyricimonas.id.945.summary.txt.gz	Simple mode	13	0.00618305	0.998446	0.98642	1.01062	1.00 (0.99-1.01)	0.805715
Fracture	genus.Butyricimonas.id.945.summary.txt.gz	Weighted mode	13	0.00620963	0.99854	0.98646	1.01077	1.00 (0.99-1.01)	0.817935
Fracture	genus.Butyrivibrio.id.1993.summary.txt.gz	MR Egger	15	0.00630165	0.99815	0.985898	1.01055	1.00 (0.99-1.01)	0.773534
Fracture	genus.Butyrivibrio.id.1993.summary.txt.gz	Weighted median	15	0.00198884	1.00102	0.997128	1.00493	1.00 (1.00-1.00)	0.60723
Fracture	genus.Butyrivibrio.id.1993.summary.txt.gz	Inverse variance weighted	15	0.00141399	1.0009	0.998132	1.00368	1.00 (1.00-1.00)	0.523701
Fracture	genus.Butyrivibrio.id.1993.summary.txt.gz	Simple mode	15	0.00333186	1.00341	0.996882	1.00999	1.00 (1.00-1.01)	0.323782
Fracture	genus.Butyrivibrio.id.1993.summary.txt.gz	Weighted mode	15	0.00332799	1.001	0.994488	1.00755	1.00 (0.99-1.01)	0.76932
Fracture	genus.CandidatusSoleaferrea.id.11350.summary.txt.gz	MR Egger	10	0.0376771	1.00324	0.931826	1.08013	1.00 (0.93-1.08)	0.93362
Fracture	genus.CandidatusSoleaferrea.id.11350.summary.txt.gz	Weighted median	10	0.00338419	1.00592	0.999273	1.01262	1.01 (1.00-1.01)	0.0809523
Fracture	genus.CandidatusSoleaferrea.id.11350.summary.txt.gz	Inverse variance weighted	10	0.00337895	1.0031	0.996477	1.00976	1.00 (1.00-1.01)	0.359841
Fracture	genus.CandidatusSoleaferrea.id.11350.summary.txt.gz	Simple mode	10	0.00612569	1.00866	0.996626	1.02085	1.01 (1.00-1.02)	0.192636
Fracture	genus.CandidatusSoleaferrea.id.11350.summary.txt.gz	Weighted mode	10	0.0054376	1.00828	0.997588	1.01908	1.01 (1.00-1.02)	0.163843
Fracture	genus.Catenibacterium.id.2153.summary.txt.gz	MR Egger	5	0.0263306	1.00792	0.957219	1.0613	1.01 (0.96-1.06)	0.784151
Fracture	genus.Catenibacterium.id.2153.summary.txt.gz	Weighted median	5	0.0033918	1.00802	1.00134	1.01474	1.01 (1.00-1.01)	0.0185871
Fracture	genus.Catenibacterium.id.2153.summary.txt.gz	Inverse variance weighted	5	0.00253716	1.00467	0.999686	1.00968	1.00 (1.00-1.01)	0.0663284
Fracture	genus.Catenibacterium.id.2153.summary.txt.gz	Simple mode	5	0.00437647	1.00828	0.999667	1.01696	1.01 (1.00-1.02)	0.132694
Fracture	genus.Catenibacterium.id.2153.summary.txt.gz	Weighted mode	5	0.00445826	1.00828	0.999506	1.01713	1.01 (1.00-1.02)	0.138108
Fracture	genus.ChristensenellaceaeR.7group.id.11283.summary.txt.gz	MR Egger	10	0.0147948	0.988744	0.960484	1.01783	0.99 (0.96-1.02)	0.46615
Fracture	genus.ChristensenellaceaeR.7group.id.11283.summary.txt.gz	Weighted median	10	0.00530917	0.998374	0.988039	1.00882	1.00 (0.99-1.01)	0.75921
Fracture	genus.ChristensenellaceaeR.7group.id.11283.summary.txt.gz	Inverse variance weighted	10	0.00485887	1.00026	0.990777	1.00983	1.00 (0.99-1.01)	0.957742
Fracture	genus.ChristensenellaceaeR.7group.id.11283.summary.txt.gz	Simple mode	10	0.00882833	0.995022	0.977953	1.01239	1.00 (0.98-1.01)	0.585707
Fracture	genus.ChristensenellaceaeR.7group.id.11283.summary.txt.gz	Weighted mode	10	0.00804961	0.996197	0.980603	1.01204	1.00 (0.98-1.01)	0.647197
Fracture	genus.Clostridiumsensustricto1.id.1873.summary.txt.gz	MR Egger	7	0.0103192	0.998162	0.978176	1.01856	1.00 (0.98-1.02)	0.865484
Fracture	genus.Clostridiumsensustricto1.id.1873.summary.txt.gz	Weighted median	7	0.00467423	1.00042	0.991298	1.00963	1.00 (0.99-1.01)	0.928166
Fracture	genus.Clostridiumsensustricto1.id.1873.summary.txt.gz	Inverse variance weighted	7	0.00434478	0.998587	0.99012	1.00713	1.00 (0.99-1.01)	0.744905
Fracture	genus.Clostridiumsensustricto1.id.1873.summary.txt.gz	Simple mode	7	0.00674706	1.0035	0.990316	1.01686	1.00 (0.99-1.02)	0.623187
Fracture	genus.Clostridiumsensustricto1.id.1873.summary.txt.gz	Weighted mode	7	0.00528856	1.00105	0.990725	1.01148	1.00 (0.99-1.01)	0.849547
Fracture	genus.Collinsella.id.815.summary.txt.gz	MR Egger	10	0.0136679	0.993701	0.967434	1.02068	0.99 (0.97-1.02)	0.656166
Fracture	genus.Collinsella.id.815.summary.txt.gz	Weighted median	10	0.0045492	0.993757	0.984935	1.00266	0.99 (0.98-1.00)	0.168598
Fracture	genus.Collinsella.id.815.summary.txt.gz	Inverse variance weighted	10	0.00356444	0.992951	0.986038	0.999912	0.99 (0.99-1.00)	0.0471877
Fracture	genus.Collinsella.id.815.summary.txt.gz	Simple mode	10	0.00735016	0.993825	0.97961	1.00825	0.99 (0.98-1.01)	0.421195
Fracture	genus.Collinsella.id.815.summary.txt.gz	Weighted mode	10	0.00693734	0.994871	0.981435	1.00849	0.99 (0.98-1.01)	0.477429
Fracture	genus.Coprobacter.id.949.summary.txt.gz	MR Egger	11	0.00904371	0.976309	0.959156	0.99377	0.98 (0.96-0.99)	0.0264292
Fracture	genus.Coprobacter.id.949.summary.txt.gz	Weighted median	11	0.00358079	0.998146	0.991165	1.00518	1.00 (0.99-1.01)	0.60424
Fracture	genus.Coprobacter.id.949.summary.txt.gz	Inverse variance weighted	11	0.00334309	0.997595	0.99108	1.00415	1.00 (0.99-1.00)	0.471421
Fracture	genus.Coprobacter.id.949.summary.txt.gz	Simple mode	11	0.00657924	1.00124	0.988413	1.01424	1.00 (0.99-1.01)	0.854179
Fracture	genus.Coprobacter.id.949.summary.txt.gz	Weighted mode	11	0.00755245	1.00124	0.98653	1.01617	1.00 (0.99-1.02)	0.872771
Fracture	genus.Coprococcus1.id.11301.summary.txt.gz	MR Egger	12	0.00731584	1.0088	0.994438	1.02337	1.01 (0.99-1.02)	0.258695
Fracture	genus.Coprococcus1.id.11301.summary.txt.gz	Weighted median	12	0.00433019	1.00675	0.998242	1.01533	1.01 (1.00-1.02)	0.120241
Fracture	genus.Coprococcus1.id.11301.summary.txt.gz	Inverse variance weighted	12	0.00308493	1.00564	0.999574	1.01174	1.01 (1.00-1.01)	0.0684776
Fracture	genus.Coprococcus1.id.11301.summary.txt.gz	Simple mode	12	0.00684747	1.00711	0.993684	1.02072	1.01 (0.99-1.02)	0.323016
Fracture	genus.Coprococcus1.id.11301.summary.txt.gz	Weighted mode	12	0.0062486	1.008	0.995731	1.02042	1.01 (1.00-1.02)	0.228476
Fracture	genus.Coprococcus2.id.11302.summary.txt.gz	MR Egger	9	0.0200176	0.98747	0.949477	1.02698	0.99 (0.95-1.03)	0.548755
Fracture	genus.Coprococcus2.id.11302.summary.txt.gz	Weighted median	9	0.00434317	0.997393	0.988939	1.00592	1.00 (0.99-1.01)	0.54781
Fracture	genus.Coprococcus2.id.11302.summary.txt.gz	Inverse variance weighted	9	0.00338967	0.995794	0.9892	1.00243	1.00 (0.99-1.00)	0.213736
Fracture	genus.Coprococcus2.id.11302.summary.txt.gz	Simple mode	9	0.00747743	0.997374	0.982863	1.0121	1.00 (0.98-1.01)	0.734145
Fracture	genus.Coprococcus2.id.11302.summary.txt.gz	Weighted mode	9	0.0068402	0.997568	0.984283	1.01103	1.00 (0.98-1.01)	0.731054
Fracture	genus.Coprococcus3.id.11303.summary.txt.gz	MR Egger	11	0.0141885	1.02439	0.996299	1.05328	1.02 (1.00-1.05)	0.123598
Fracture	genus.Coprococcus3.id.11303.summary.txt.gz	Weighted median	11	0.00472774	0.997278	0.98808	1.00656	1.00 (0.99-1.01)	0.564253
Fracture	genus.Coprococcus3.id.11303.summary.txt.gz	Inverse variance weighted	11	0.00347411	0.998078	0.991305	1.0049	1.00 (0.99-1.00)	0.579662
Fracture	genus.Coprococcus3.id.11303.summary.txt.gz	Simple mode	11	0.00893	0.99405	0.976803	1.0116	0.99 (0.98-1.01)	0.519098
Fracture	genus.Coprococcus3.id.11303.summary.txt.gz	Weighted mode	11	0.00814061	0.995687	0.979926	1.0117	1.00 (0.98-1.01)	0.607001
Fracture	genus.DefluviitaleaceaeUCG011.id.11287.summary.txt.gz	MR Egger	10	0.00918376	1.00194	0.984069	1.02014	1.00 (0.98-1.02)	0.837889
Fracture	genus.DefluviitaleaceaeUCG011.id.11287.summary.txt.gz	Weighted median	10	0.00357401	1.00649	0.999464	1.01357	1.01 (1.00-1.01)	0.0702807
Fracture	genus.DefluviitaleaceaeUCG011.id.11287.summary.txt.gz	Inverse variance weighted	10	0.00254385	1.00597	1.00096	1.01099	1.01 (1.00-1.01)	0.0193841
Fracture	genus.DefluviitaleaceaeUCG011.id.11287.summary.txt.gz	Simple mode	10	0.00647106	1.0082	0.995493	1.02107	1.01 (1.00-1.02)	0.238669
Fracture	genus.DefluviitaleaceaeUCG011.id.11287.summary.txt.gz	Weighted mode	10	0.0060596	1.00624	0.994361	1.01826	1.01 (0.99-1.02)	0.331316
Fracture	genus.Desulfovibrio.id.3173.summary.txt.gz	MR Egger	11	0.00830781	0.987064	0.971121	1.00327	0.99 (0.97-1.00)	0.151496
Fracture	genus.Desulfovibrio.id.3173.summary.txt.gz	Weighted median	11	0.00370411	1.00084	0.993601	1.00813	1.00 (0.99-1.01)	0.820417
Fracture	genus.Desulfovibrio.id.3173.summary.txt.gz	Inverse variance weighted	11	0.00320422	1.00254	0.996262	1.00885	1.00 (1.00-1.01)	0.428886
Fracture	genus.Desulfovibrio.id.3173.summary.txt.gz	Simple mode	11	0.00558175	1.00044	0.989559	1.01145	1.00 (0.99-1.01)	0.938077
Fracture	genus.Desulfovibrio.id.3173.summary.txt.gz	Weighted mode	11	0.00470131	1.00055	0.991369	1.00981	1.00 (0.99-1.01)	0.909897
Fracture	genus.Dialister.id.2183.summary.txt.gz	MR Egger	11	0.0162926	1.01581	0.983883	1.04877	1.02 (0.98-1.05)	0.360842
Fracture	genus.Dialister.id.2183.summary.txt.gz	Weighted median	11	0.00433976	1.00047	0.992	1.00902	1.00 (0.99-1.01)	0.913125
Fracture	genus.Dialister.id.2183.summary.txt.gz	Inverse variance weighted	11	0.00406772	1.00011	0.992167	1.00811	1.00 (0.99-1.01)	0.978623
Fracture	genus.Dialister.id.2183.summary.txt.gz	Simple mode	11	0.0077702	1.0024	0.987245	1.01778	1.00 (0.99-1.02)	0.764503
Fracture	genus.Dialister.id.2183.summary.txt.gz	Weighted mode	11	0.00655777	1.00276	0.98995	1.01573	1.00 (0.99-1.02)	0.683581
Fracture	genus.Dorea.id.1997.summary.txt.gz	MR Egger	11	0.00967454	0.988821	0.970248	1.00775	0.99 (0.97-1.01)	0.275124
Fracture	genus.Dorea.id.1997.summary.txt.gz	Weighted median	11	0.00490107	0.993027	0.983534	1.00261	0.99 (0.98-1.00)	0.153394
Fracture	genus.Dorea.id.1997.summary.txt.gz	Inverse variance weighted	11	0.00377428	0.998421	0.991063	1.00583	1.00 (0.99-1.01)	0.67553
Fracture	genus.Dorea.id.1997.summary.txt.gz	Simple mode	11	0.00823487	0.991425	0.975551	1.00756	0.99 (0.98-1.01)	0.320257
Fracture	genus.Dorea.id.1997.summary.txt.gz	Weighted mode	11	0.00700863	0.991134	0.977612	1.00484	0.99 (0.98-1.00)	0.232631
Fracture	genus.Eggerthella.id.819.summary.txt.gz	MR Egger	11	0.00961471	1.00166	0.98296	1.02071	1.00 (0.98-1.02)	0.866916
Fracture	genus.Eggerthella.id.819.summary.txt.gz	Weighted median	11	0.00269996	1.00218	0.996895	1.0075	1.00 (1.00-1.01)	0.419063
Fracture	genus.Eggerthella.id.819.summary.txt.gz	Inverse variance weighted	11	0.00205736	1.00085	0.996827	1.0049	1.00 (1.00-1.00)	0.677898
Fracture	genus.Eggerthella.id.819.summary.txt.gz	Simple mode	11	0.00432998	1.00371	0.995224	1.01226	1.00 (1.00-1.01)	0.412876
Fracture	genus.Eggerthella.id.819.summary.txt.gz	Weighted mode	11	0.00455346	1.00365	0.994731	1.01265	1.00 (0.99-1.01)	0.442452
Fracture	genus.Eisenbergiella.id.11304.summary.txt.gz	MR Egger	11	0.016931	0.984714	0.952573	1.01794	0.98 (0.95-1.02)	0.386645
Fracture	genus.Eisenbergiella.id.11304.summary.txt.gz	Weighted median	11	0.00293002	0.999583	0.993859	1.00534	1.00 (0.99-1.01)	0.886902
Fracture	genus.Eisenbergiella.id.11304.summary.txt.gz	Inverse variance weighted	11	0.00216243	1.00033	0.996103	1.00458	1.00 (1.00-1.00)	0.877237
Fracture	genus.Eisenbergiella.id.11304.summary.txt.gz	Simple mode	11	0.00386051	0.998494	0.990967	1.00608	1.00 (0.99-1.01)	0.704374
Fracture	genus.Eisenbergiella.id.11304.summary.txt.gz	Weighted mode	11	0.00442332	0.998381	0.989762	1.00707	1.00 (0.99-1.01)	0.72172
Fracture	genus.Enterorhabdus.id.820.summary.txt.gz	MR Egger	7	0.00754452	0.989326	0.974804	1.00406	0.99 (0.97-1.00)	0.214172
Fracture	genus.Enterorhabdus.id.820.summary.txt.gz	Weighted median	7	0.0037319	1.00032	0.993026	1.00766	1.00 (0.99-1.01)	0.932593
Fracture	genus.Enterorhabdus.id.820.summary.txt.gz	Inverse variance weighted	7	0.00288107	1.00222	0.996575	1.00789	1.00 (1.00-1.01)	0.44171
Fracture	genus.Enterorhabdus.id.820.summary.txt.gz	Simple mode	7	0.00530619	0.99952	0.989179	1.00997	1.00 (0.99-1.01)	0.930835
Fracture	genus.Enterorhabdus.id.820.summary.txt.gz	Weighted mode	7	0.00488941	0.998674	0.989149	1.00829	1.00 (0.99-1.01)	0.795175
Fracture	genus.Erysipelatoclostridium.id.11381.summary.txt.gz	MR Egger	16	0.00907404	1.01152	0.993692	1.02967	1.01 (0.99-1.03)	0.227353
Fracture	genus.Erysipelatoclostridium.id.11381.summary.txt.gz	Weighted median	16	0.00307941	1.00121	0.995187	1.00727	1.00 (1.00-1.01)	0.694016
Fracture	genus.Erysipelatoclostridium.id.11381.summary.txt.gz	Inverse variance weighted	16	0.00235184	0.997608	0.99302	1.00222	1.00 (0.99-1.00)	0.308446
Fracture	genus.Erysipelatoclostridium.id.11381.summary.txt.gz	Simple mode	16	0.00546152	1.00306	0.99238	1.01386	1.00 (0.99-1.01)	0.584121
Fracture	genus.Erysipelatoclostridium.id.11381.summary.txt.gz	Weighted mode	16	0.00479523	1.00316	0.993773	1.01263	1.00 (0.99-1.01)	0.520875
Fracture	genus.ErysipelotrichaceaeUCG003.id.11384.summary.txt.gz	MR Egger	17	0.00707117	1.00526	0.991422	1.01929	1.01 (0.99-1.02)	0.469748
Fracture	genus.ErysipelotrichaceaeUCG003.id.11384.summary.txt.gz	Weighted median	17	0.00344818	0.997934	0.991213	1.0047	1.00 (0.99-1.00)	0.548746
Fracture	genus.ErysipelotrichaceaeUCG003.id.11384.summary.txt.gz	Inverse variance weighted	17	0.00256252	0.998099	0.993098	1.00312	1.00 (0.99-1.00)	0.457675
Fracture	genus.ErysipelotrichaceaeUCG003.id.11384.summary.txt.gz	Simple mode	17	0.0064735	0.996147	0.983587	1.00887	1.00 (0.98-1.01)	0.55925
Fracture	genus.ErysipelotrichaceaeUCG003.id.11384.summary.txt.gz	Weighted mode	17	0.00546162	0.996572	0.98596	1.0073	1.00 (0.99-1.01)	0.53835
Fracture	genus.Escherichia.Shigella.id.3504.summary.txt.gz	MR Egger	10	0.00867168	0.982209	0.965656	0.999046	0.98 (0.97-1.00)	0.0722224
Fracture	genus.Escherichia.Shigella.id.3504.summary.txt.gz	Weighted median	10	0.00419068	0.994924	0.986786	1.00313	0.99 (0.99-1.00)	0.224643
Fracture	genus.Escherichia.Shigella.id.3504.summary.txt.gz	Inverse variance weighted	10	0.00311218	0.995854	0.989798	1.00195	1.00 (0.99-1.00)	0.181882
Fracture	genus.Escherichia.Shigella.id.3504.summary.txt.gz	Simple mode	10	0.0065236	1.00136	0.988634	1.01424	1.00 (0.99-1.01)	0.84004
Fracture	genus.Escherichia.Shigella.id.3504.summary.txt.gz	Weighted mode	10	0.00702488	0.993812	0.980222	1.00759	0.99 (0.98-1.01)	0.399864
Fracture	genus.Faecalibacterium.id.2057.summary.txt.gz	MR Egger	10	0.00624908	0.99238	0.980299	1.00461	0.99 (0.98-1.00)	0.255764
Fracture	genus.Faecalibacterium.id.2057.summary.txt.gz	Weighted median	10	0.00414423	0.998477	0.990399	1.00662	1.00 (0.99-1.01)	0.713035
Fracture	genus.Faecalibacterium.id.2057.summary.txt.gz	Inverse variance weighted	10	0.00316124	0.997893	0.991729	1.0041	1.00 (0.99-1.00)	0.504678
Fracture	genus.Faecalibacterium.id.2057.summary.txt.gz	Simple mode	10	0.0061774	0.996928	0.984931	1.00907	1.00 (0.98-1.01)	0.63041
Fracture	genus.Faecalibacterium.id.2057.summary.txt.gz	Weighted mode	10	0.00532179	0.996354	0.986016	1.0068	1.00 (0.99-1.01)	0.50981
Fracture	genus.FamilyXIIIAD3011group.id.11293.summary.txt.gz	MR Egger	13	0.0144156	1.0121	0.983902	1.0411	1.01 (0.98-1.04)	0.421897
Fracture	genus.FamilyXIIIAD3011group.id.11293.summary.txt.gz	Weighted median	13	0.00399797	1.00662	0.998766	1.01454	1.01 (1.00-1.01)	0.0987078
Fracture	genus.FamilyXIIIAD3011group.id.11293.summary.txt.gz	Inverse variance weighted	13	0.00305955	1.00592	0.999907	1.01197	1.01 (1.00-1.01)	0.0536748
Fracture	genus.FamilyXIIIAD3011group.id.11293.summary.txt.gz	Simple mode	13	0.00643933	1.00314	0.990556	1.01588	1.00 (0.99-1.02)	0.63542
Fracture	genus.FamilyXIIIAD3011group.id.11293.summary.txt.gz	Weighted mode	13	0.00663435	1.0075	0.994482	1.02068	1.01 (0.99-1.02)	0.282211
Fracture	genus.FamilyXIIIUCG001.id.11294.summary.txt.gz	MR Egger	8	0.00961045	0.990108	0.971633	1.00894	0.99 (0.97-1.01)	0.340831
Fracture	genus.FamilyXIIIUCG001.id.11294.summary.txt.gz	Weighted median	8	0.00443945	0.999425	0.990766	1.00816	1.00 (0.99-1.01)	0.896906
Fracture	genus.FamilyXIIIUCG001.id.11294.summary.txt.gz	Inverse variance weighted	8	0.00350868	0.999293	0.992445	1.00619	1.00 (0.99-1.01)	0.840314
Fracture	genus.FamilyXIIIUCG001.id.11294.summary.txt.gz	Simple mode	8	0.00694723	0.999396	0.985879	1.0131	1.00 (0.99-1.01)	0.93309
Fracture	genus.FamilyXIIIUCG001.id.11294.summary.txt.gz	Weighted mode	8	0.00657148	0.999455	0.986665	1.01241	1.00 (0.99-1.01)	0.936245
Fracture	genus.Flavonifractor.id.2059.summary.txt.gz	MR Egger	6	0.0164854	0.975206	0.9442	1.00723	0.98 (0.94-1.01)	0.202439
Fracture	genus.Flavonifractor.id.2059.summary.txt.gz	Weighted median	6	0.00483611	0.995901	0.986506	1.00539	1.00 (0.99-1.01)	0.395684
Fracture	genus.Flavonifractor.id.2059.summary.txt.gz	Inverse variance weighted	6	0.00396375	0.993728	0.986038	1.00148	0.99 (0.99-1.00)	0.112463
Fracture	genus.Flavonifractor.id.2059.summary.txt.gz	Simple mode	6	0.00662432	0.996512	0.983657	1.00953	1.00 (0.98-1.01)	0.620437
Fracture	genus.Flavonifractor.id.2059.summary.txt.gz	Weighted mode	6	0.00661194	0.996798	0.983963	1.0098	1.00 (0.98-1.01)	0.648126
Fracture	genus.Fusicatenibacter.id.11305.summary.txt.gz	MR Egger	19	0.0111564	0.996079	0.974535	1.0181	1.00 (0.97-1.02)	0.729051
Fracture	genus.Fusicatenibacter.id.11305.summary.txt.gz	Weighted median	19	0.00377931	0.9977	0.990337	1.00512	1.00 (0.99-1.01)	0.542396
Fracture	genus.Fusicatenibacter.id.11305.summary.txt.gz	Inverse variance weighted	19	0.00280389	0.999531	0.994053	1.00504	1.00 (0.99-1.01)	0.86708
Fracture	genus.Fusicatenibacter.id.11305.summary.txt.gz	Simple mode	19	0.00692571	0.994478	0.981069	1.00807	0.99 (0.98-1.01)	0.434374
Fracture	genus.Fusicatenibacter.id.11305.summary.txt.gz	Weighted mode	19	0.00661173	0.994595	0.98179	1.00757	0.99 (0.98-1.01)	0.423146
Fracture	genus.Gordonibacter.id.821.summary.txt.gz	MR Egger	12	0.00720977	1.00182	0.987767	1.01608	1.00 (0.99-1.02)	0.805578
Fracture	genus.Gordonibacter.id.821.summary.txt.gz	Weighted median	12	0.00224729	0.99911	0.994719	1.00352	1.00 (0.99-1.00)	0.6921
Fracture	genus.Gordonibacter.id.821.summary.txt.gz	Inverse variance weighted	12	0.00168479	0.99859	0.995298	1.00189	1.00 (1.00-1.00)	0.402355
Fracture	genus.Gordonibacter.id.821.summary.txt.gz	Simple mode	12	0.00384623	0.998978	0.991476	1.00654	1.00 (0.99-1.01)	0.795318
Fracture	genus.Gordonibacter.id.821.summary.txt.gz	Weighted mode	12	0.00365121	0.998912	0.991789	1.00609	1.00 (0.99-1.01)	0.771108
Fracture	genus.Haemophilus.id.3698.summary.txt.gz	MR Egger	9	0.00642006	0.998251	0.985769	1.01089	1.00 (0.99-1.01)	0.793005
Fracture	genus.Haemophilus.id.3698.summary.txt.gz	Weighted median	9	0.00333305	1.00044	0.993925	1.007	1.00 (0.99-1.01)	0.895071
Fracture	genus.Haemophilus.id.3698.summary.txt.gz	Inverse variance weighted	9	0.00258865	0.999906	0.994845	1.00499	1.00 (0.99-1.00)	0.970991
Fracture	genus.Haemophilus.id.3698.summary.txt.gz	Simple mode	9	0.00544129	1.00152	0.990899	1.01226	1.00 (0.99-1.01)	0.786786
Fracture	genus.Haemophilus.id.3698.summary.txt.gz	Weighted mode	9	0.00458835	1.00056	0.991605	1.0096	1.00 (0.99-1.01)	0.905424
Fracture	genus.Holdemanella.id.11393.summary.txt.gz	MR Egger	11	0.0065226	0.996774	0.984112	1.0096	1.00 (0.98-1.01)	0.632243
Fracture	genus.Holdemanella.id.11393.summary.txt.gz	Weighted median	11	0.00309952	1.00429	0.998209	1.01041	1.00 (1.00-1.01)	0.167035
Fracture	genus.Holdemanella.id.11393.summary.txt.gz	Inverse variance weighted	11	0.00227786	1.0052	1.00072	1.0097	1.01 (1.00-1.01)	0.0227179
Fracture	genus.Holdemanella.id.11393.summary.txt.gz	Simple mode	11	0.00576399	1.00311	0.991841	1.01451	1.00 (0.99-1.01)	0.601927
Fracture	genus.Holdemanella.id.11393.summary.txt.gz	Weighted mode	11	0.00546777	1.00213	0.991447	1.01293	1.00 (0.99-1.01)	0.70537
Fracture	genus.Holdemania.id.2157.summary.txt.gz	MR Egger	15	0.00615516	0.997675	0.985711	1.00978	1.00 (0.99-1.01)	0.711354
Fracture	genus.Holdemania.id.2157.summary.txt.gz	Weighted median	15	0.00288673	0.999178	0.99354	1.00485	1.00 (0.99-1.00)	0.775711
Fracture	genus.Holdemania.id.2157.summary.txt.gz	Inverse variance weighted	15	0.00214691	1.0001	0.995896	1.00431	1.00 (1.00-1.00)	0.964348
Fracture	genus.Holdemania.id.2157.summary.txt.gz	Simple mode	15	0.00480073	0.99907	0.989714	1.00852	1.00 (0.99-1.01)	0.849124
Fracture	genus.Holdemania.id.2157.summary.txt.gz	Weighted mode	15	0.0040742	0.99907	0.991124	1.00708	1.00 (0.99-1.01)	0.822678
Fracture	genus.Howardella.id.2000.summary.txt.gz	MR Egger	10	0.00816371	1.00762	0.991622	1.02387	1.01 (0.99-1.02)	0.379872
Fracture	genus.Howardella.id.2000.summary.txt.gz	Weighted median	10	0.00241923	1.00185	0.997113	1.00661	1.00 (1.00-1.01)	0.444228
Fracture	genus.Howardella.id.2000.summary.txt.gz	Inverse variance weighted	10	0.00182475	1.00138	0.997804	1.00497	1.00 (1.00-1.00)	0.450251
Fracture	genus.Howardella.id.2000.summary.txt.gz	Simple mode	10	0.00374902	1.00183	0.9945	1.00922	1.00 (0.99-1.01)	0.636583
Fracture	genus.Howardella.id.2000.summary.txt.gz	Weighted mode	10	0.0041886	1.00203	0.993841	1.01029	1.00 (0.99-1.01)	0.639278
Fracture	genus.Hungatella.id.11306.summary.txt.gz	MR Egger	5	0.0171161	1.02293	0.989182	1.05783	1.02 (0.99-1.06)	0.277197
Fracture	genus.Hungatella.id.11306.summary.txt.gz	Weighted median	5	0.00348711	1.00283	0.996003	1.00971	1.00 (1.00-1.01)	0.417095
Fracture	genus.Hungatella.id.11306.summary.txt.gz	Inverse variance weighted	5	0.00270614	1.00138	0.996081	1.0067	1.00 (1.00-1.01)	0.610768
Fracture	genus.Hungatella.id.11306.summary.txt.gz	Simple mode	5	0.00487221	1.00337	0.993831	1.013	1.00 (0.99-1.01)	0.528131
Fracture	genus.Hungatella.id.11306.summary.txt.gz	Weighted mode	5	0.00466037	1.00318	0.994056	1.01238	1.00 (0.99-1.01)	0.533368
Fracture	genus.Intestinibacter.id.11345.summary.txt.gz	MR Egger	15	0.0095671	1.00112	0.982521	1.02007	1.00 (0.98-1.02)	0.908773
Fracture	genus.Intestinibacter.id.11345.summary.txt.gz	Weighted median	15	0.00350346	1.0023	0.995444	1.00921	1.00 (1.00-1.01)	0.51139
Fracture	genus.Intestinibacter.id.11345.summary.txt.gz	Inverse variance weighted	15	0.00279398	1.0024	0.996924	1.0079	1.00 (1.00-1.01)	0.391177
Fracture	genus.Intestinibacter.id.11345.summary.txt.gz	Simple mode	15	0.00608792	1.00298	0.991079	1.01502	1.00 (0.99-1.02)	0.633044
Fracture	genus.Intestinibacter.id.11345.summary.txt.gz	Weighted mode	15	0.00576313	1.00313	0.99186	1.01452	1.00 (0.99-1.01)	0.596443
Fracture	genus.Intestinimonas.id.2062.summary.txt.gz	MR Egger	17	0.0069156	1.00864	0.995056	1.0224	1.01 (1.00-1.02)	0.232843
Fracture	genus.Intestinimonas.id.2062.summary.txt.gz	Weighted median	17	0.00336812	1.00041	0.993825	1.00703	1.00 (0.99-1.01)	0.903808
Fracture	genus.Intestinimonas.id.2062.summary.txt.gz	Inverse variance weighted	17	0.00285188	0.998889	0.993321	1.00449	1.00 (0.99-1.00)	0.696655
Fracture	genus.Intestinimonas.id.2062.summary.txt.gz	Simple mode	17	0.00705248	0.989774	0.976187	1.00355	0.99 (0.98-1.00)	0.164342
Fracture	genus.Intestinimonas.id.2062.summary.txt.gz	Weighted mode	17	0.00610952	1.00155	0.989629	1.01362	1.00 (0.99-1.01)	0.80308
Fracture	genus.Lachnoclostridium.id.11308.summary.txt.gz	MR Egger	13	0.0190783	0.983532	0.947434	1.02101	0.98 (0.95-1.02)	0.402701
Fracture	genus.Lachnoclostridium.id.11308.summary.txt.gz	Weighted median	13	0.00552791	1.00511	0.994284	1.01606	1.01 (0.99-1.02)	0.356036
Fracture	genus.Lachnoclostridium.id.11308.summary.txt.gz	Inverse variance weighted	13	0.00537516	1.00411	0.993583	1.01474	1.00 (0.99-1.01)	0.445847
Fracture	genus.Lachnoclostridium.id.11308.summary.txt.gz	Simple mode	13	0.00967008	1.00664	0.987741	1.0259	1.01 (0.99-1.03)	0.506683
Fracture	genus.Lachnoclostridium.id.11308.summary.txt.gz	Weighted mode	13	0.00866967	1.00539	0.988448	1.02262	1.01 (0.99-1.02)	0.547007
Fracture	genus.Lachnospira.id.2004.summary.txt.gz	MR Egger	6	0.0295033	1.01564	0.958576	1.0761	1.02 (0.96-1.08)	0.626672
Fracture	genus.Lachnospira.id.2004.summary.txt.gz	Weighted median	6	0.00608578	0.999634	0.987781	1.01163	1.00 (0.99-1.01)	0.951988
Fracture	genus.Lachnospira.id.2004.summary.txt.gz	Inverse variance weighted	6	0.00493323	0.998389	0.988782	1.00809	1.00 (0.99-1.01)	0.743755
Fracture	genus.Lachnospira.id.2004.summary.txt.gz	Simple mode	6	0.00876581	1.00374	0.986646	1.02114	1.00 (0.99-1.02)	0.687605
Fracture	genus.Lachnospira.id.2004.summary.txt.gz	Weighted mode	6	0.00878322	1.00338	0.98625	1.0208	1.00 (0.99-1.02)	0.717033
Fracture	genus.LachnospiraceaeFCS020group.id.11314.summary.txt.gz	MR Egger	13	0.008867	0.986463	0.969467	1.00376	0.99 (0.97-1.00)	0.152532
Fracture	genus.LachnospiraceaeFCS020group.id.11314.summary.txt.gz	Weighted median	13	0.00405096	0.994431	0.986567	1.00236	0.99 (0.99-1.00)	0.168027
Fracture	genus.LachnospiraceaeFCS020group.id.11314.summary.txt.gz	Inverse variance weighted	13	0.00358063	0.996172	0.989205	1.00319	1.00 (0.99-1.00)	0.284107
Fracture	genus.LachnospiraceaeFCS020group.id.11314.summary.txt.gz	Simple mode	13	0.00686926	0.992115	0.978847	1.00556	0.99 (0.98-1.01)	0.271602
Fracture	genus.LachnospiraceaeFCS020group.id.11314.summary.txt.gz	Weighted mode	13	0.00546805	0.992474	0.981894	1.00317	0.99 (0.98-1.00)	0.192307
Fracture	genus.LachnospiraceaeNC2004group.id.11316.summary.txt.gz	MR Egger	9	0.010193	0.988418	0.968867	1.00836	0.99 (0.97-1.01)	0.290666
Fracture	genus.LachnospiraceaeNC2004group.id.11316.summary.txt.gz	Weighted median	9	0.00306339	1.00044	0.994454	1.00647	1.00 (0.99-1.01)	0.884962
Fracture	genus.LachnospiraceaeNC2004group.id.11316.summary.txt.gz	Inverse variance weighted	9	0.00247606	0.999045	0.994208	1.0039	1.00 (0.99-1.00)	0.699462
Fracture	genus.LachnospiraceaeNC2004group.id.11316.summary.txt.gz	Simple mode	9	0.00455849	1.00113	0.992229	1.01012	1.00 (0.99-1.01)	0.809982
Fracture	genus.LachnospiraceaeNC2004group.id.11316.summary.txt.gz	Weighted mode	9	0.00461216	1.0013	0.992286	1.01039	1.00 (0.99-1.01)	0.78581
Fracture	genus.LachnospiraceaeND3007group.id.11317.summary.txt.gz	MR Egger	3	0.114929	0.96956	0.774008	1.21452	0.97 (0.77-1.21)	0.832724
Fracture	genus.LachnospiraceaeND3007group.id.11317.summary.txt.gz	Weighted median	3	0.00832301	0.997678	0.981535	1.01409	1.00 (0.98-1.01)	0.780008
Fracture	genus.LachnospiraceaeND3007group.id.11317.summary.txt.gz	Inverse variance weighted	3	0.00682711	0.99862	0.985347	1.01207	1.00 (0.99-1.01)	0.839741
Fracture	genus.LachnospiraceaeND3007group.id.11317.summary.txt.gz	Simple mode	3	0.00957284	0.995617	0.97711	1.01447	1.00 (0.98-1.01)	0.691358
Fracture	genus.LachnospiraceaeND3007group.id.11317.summary.txt.gz	Weighted mode	3	0.00976851	0.995842	0.976957	1.01509	1.00 (0.98-1.02)	0.711225
Fracture	genus.LachnospiraceaeNK4A136group.id.11319.summary.txt.gz	MR Egger	15	0.00558984	0.997922	0.987049	1.00892	1.00 (0.99-1.01)	0.715838
Fracture	genus.LachnospiraceaeNK4A136group.id.11319.summary.txt.gz	Weighted median	15	0.00352594	0.996943	0.990077	1.00386	1.00 (0.99-1.00)	0.385266
Fracture	genus.LachnospiraceaeNK4A136group.id.11319.summary.txt.gz	Inverse variance weighted	15	0.00271008	0.996219	0.990941	1.00152	1.00 (0.99-1.00)	0.162163
Fracture	genus.LachnospiraceaeNK4A136group.id.11319.summary.txt.gz	Simple mode	15	0.0053349	0.995969	0.985609	1.00644	1.00 (0.99-1.01)	0.461533
Fracture	genus.LachnospiraceaeNK4A136group.id.11319.summary.txt.gz	Weighted mode	15	0.00444408	0.997097	0.988449	1.00582	1.00 (0.99-1.01)	0.523535
Fracture	genus.LachnospiraceaeUCG001.id.11321.summary.txt.gz	MR Egger	13	0.0123759	1.00345	0.979406	1.02809	1.00 (0.98-1.03)	0.785739
Fracture	genus.LachnospiraceaeUCG001.id.11321.summary.txt.gz	Weighted median	13	0.00362401	1.00255	0.995455	1.0097	1.00 (1.00-1.01)	0.481975
Fracture	genus.LachnospiraceaeUCG001.id.11321.summary.txt.gz	Inverse variance weighted	13	0.00266068	1.00232	0.997109	1.00756	1.00 (1.00-1.01)	0.383286
Fracture	genus.LachnospiraceaeUCG001.id.11321.summary.txt.gz	Simple mode	13	0.00545446	1.00329	0.992623	1.01408	1.00 (0.99-1.01)	0.558007
Fracture	genus.LachnospiraceaeUCG001.id.11321.summary.txt.gz	Weighted mode	13	0.00542059	1.0028	0.992199	1.01351	1.00 (0.99-1.01)	0.615766
Fracture	genus.LachnospiraceaeUCG004.id.11324.summary.txt.gz	MR Egger	14	0.0125997	0.987745	0.963651	1.01244	0.99 (0.96-1.01)	0.347073
Fracture	genus.LachnospiraceaeUCG004.id.11324.summary.txt.gz	Weighted median	14	0.00419201	0.997703	0.989539	1.00593	1.00 (0.99-1.01)	0.583245
Fracture	genus.LachnospiraceaeUCG004.id.11324.summary.txt.gz	Inverse variance weighted	14	0.00318137	1.00039	0.994171	1.00665	1.00 (0.99-1.01)	0.902591
Fracture	genus.LachnospiraceaeUCG004.id.11324.summary.txt.gz	Simple mode	14	0.00709615	0.997007	0.983236	1.01097	1.00 (0.98-1.01)	0.679659
Fracture	genus.LachnospiraceaeUCG004.id.11324.summary.txt.gz	Weighted mode	14	0.00637157	0.996869	0.984497	1.0094	1.00 (0.98-1.01)	0.630763
Fracture	genus.LachnospiraceaeUCG008.id.11328.summary.txt.gz	MR Egger	13	0.0107606	0.982566	0.96206	1.00351	0.98 (0.96-1.00)	0.130426
Fracture	genus.LachnospiraceaeUCG008.id.11328.summary.txt.gz	Weighted median	13	0.00301333	0.999604	0.993718	1.00553	1.00 (0.99-1.01)	0.895507
Fracture	genus.LachnospiraceaeUCG008.id.11328.summary.txt.gz	Inverse variance weighted	13	0.00210544	0.999658	0.995541	1.00379	1.00 (1.00-1.00)	0.870814
Fracture	genus.LachnospiraceaeUCG008.id.11328.summary.txt.gz	Simple mode	13	0.00550461	0.999916	0.989185	1.01076	1.00 (0.99-1.01)	0.988018
Fracture	genus.LachnospiraceaeUCG008.id.11328.summary.txt.gz	Weighted mode	13	0.00545374	0.999643	0.989015	1.01039	1.00 (0.99-1.01)	0.948908
Fracture	genus.LachnospiraceaeUCG010.id.11330.summary.txt.gz	MR Egger	10	0.00821692	0.998773	0.982816	1.01499	1.00 (0.98-1.01)	0.884921
Fracture	genus.LachnospiraceaeUCG010.id.11330.summary.txt.gz	Weighted median	10	0.00409353	0.999906	0.991916	1.00796	1.00 (0.99-1.01)	0.981747
Fracture	genus.LachnospiraceaeUCG010.id.11330.summary.txt.gz	Inverse variance weighted	10	0.00311383	0.998169	0.992095	1.00428	1.00 (0.99-1.00)	0.556067
Fracture	genus.LachnospiraceaeUCG010.id.11330.summary.txt.gz	Simple mode	10	0.00620223	1.00069	0.988599	1.01293	1.00 (0.99-1.01)	0.913842
Fracture	genus.LachnospiraceaeUCG010.id.11330.summary.txt.gz	Weighted mode	10	0.00559941	1.00044	0.989519	1.01148	1.00 (0.99-1.01)	0.939347
Fracture	genus.Lactobacillus.id.1837.summary.txt.gz	MR Egger	10	0.00675543	0.999582	0.986434	1.0129	1.00 (0.99-1.01)	0.952129
Fracture	genus.Lactobacillus.id.1837.summary.txt.gz	Weighted median	10	0.00301314	0.997055	0.991184	1.00296	1.00 (0.99-1.00)	0.327642
Fracture	genus.Lactobacillus.id.1837.summary.txt.gz	Inverse variance weighted	10	0.00229807	0.99992	0.995426	1.00443	1.00 (1.00-1.00)	0.972181
Fracture	genus.Lactobacillus.id.1837.summary.txt.gz	Simple mode	10	0.00467533	0.996034	0.986948	1.0052	1.00 (0.99-1.01)	0.417333
Fracture	genus.Lactobacillus.id.1837.summary.txt.gz	Weighted mode	10	0.00433364	0.996034	0.987609	1.00453	1.00 (0.99-1.00)	0.383018
Fracture	genus.Lactococcus.id.1851.summary.txt.gz	MR Egger	9	0.00993707	0.999288	0.980014	1.01894	1.00 (0.98-1.02)	0.944891
Fracture	genus.Lactococcus.id.1851.summary.txt.gz	Weighted median	9	0.00285493	1.00155	0.995958	1.00717	1.00 (1.00-1.01)	0.588163
Fracture	genus.Lactococcus.id.1851.summary.txt.gz	Inverse variance weighted	9	0.00209727	1.00047	0.996368	1.00459	1.00 (1.00-1.00)	0.821949
Fracture	genus.Lactococcus.id.1851.summary.txt.gz	Simple mode	9	0.00390683	1.00224	0.994597	1.00995	1.00 (0.99-1.01)	0.582239
Fracture	genus.Lactococcus.id.1851.summary.txt.gz	Weighted mode	9	0.00404363	1.00207	0.99416	1.01004	1.00 (0.99-1.01)	0.622799
Fracture	genus.Marvinbryantia.id.2005.summary.txt.gz	MR Egger	11	0.0130501	0.987437	0.962501	1.01302	0.99 (0.96-1.01)	0.357989
Fracture	genus.Marvinbryantia.id.2005.summary.txt.gz	Weighted median	11	0.00439331	0.99542	0.986886	1.00403	1.00 (0.99-1.00)	0.296106
Fracture	genus.Marvinbryantia.id.2005.summary.txt.gz	Inverse variance weighted	11	0.0034587	0.998385	0.99164	1.00518	1.00 (0.99-1.01)	0.640349
Fracture	genus.Marvinbryantia.id.2005.summary.txt.gz	Simple mode	11	0.00767367	0.993819	0.978983	1.00888	0.99 (0.98-1.01)	0.437895
Fracture	genus.Marvinbryantia.id.2005.summary.txt.gz	Weighted mode	11	0.00796962	0.993943	0.978537	1.00959	0.99 (0.98-1.01)	0.463435
Fracture	genus.Methanobrevibacter.id.123.summary.txt.gz	MR Egger	6	0.017907	0.993195	0.958941	1.02867	0.99 (0.96-1.03)	0.722372
Fracture	genus.Methanobrevibacter.id.123.summary.txt.gz	Weighted median	6	0.00342322	0.996235	0.989573	1.00294	1.00 (0.99-1.00)	0.270489
Fracture	genus.Methanobrevibacter.id.123.summary.txt.gz	Inverse variance weighted	6	0.0044048	0.995762	0.987202	1.0044	1.00 (0.99-1.00)	0.334926
Fracture	genus.Methanobrevibacter.id.123.summary.txt.gz	Simple mode	6	0.00564136	0.994352	0.983418	1.00541	0.99 (0.98-1.01)	0.361466
Fracture	genus.Methanobrevibacter.id.123.summary.txt.gz	Weighted mode	6	0.0051315	0.995894	0.985928	1.00596	1.00 (0.99-1.01)	0.459109
Fracture	genus.Odoribacter.id.952.summary.txt.gz	MR Egger	7	0.0165523	0.982272	0.950916	1.01466	0.98 (0.95-1.01)	0.3292
Fracture	genus.Odoribacter.id.952.summary.txt.gz	Weighted median	7	0.00588105	0.992147	0.980776	1.00365	0.99 (0.98-1.00)	0.180033
Fracture	genus.Odoribacter.id.952.summary.txt.gz	Inverse variance weighted	7	0.00487517	0.992506	0.983068	1.00204	0.99 (0.98-1.00)	0.122847
Fracture	genus.Odoribacter.id.952.summary.txt.gz	Simple mode	7	0.00770045	0.991351	0.976501	1.00643	0.99 (0.98-1.01)	0.302359
Fracture	genus.Odoribacter.id.952.summary.txt.gz	Weighted mode	7	0.00762239	0.991351	0.97665	1.00627	0.99 (0.98-1.01)	0.297877
Fracture	genus.Olsenella.id.822.summary.txt.gz	MR Egger	11	0.0077447	0.987007	0.972138	1.0021	0.99 (0.97-1.00)	0.125552
Fracture	genus.Olsenella.id.822.summary.txt.gz	Weighted median	11	0.00254775	0.99702	0.992054	1.00201	1.00 (0.99-1.00)	0.241444
Fracture	genus.Olsenella.id.822.summary.txt.gz	Inverse variance weighted	11	0.00213432	0.997165	0.993002	1.00134	1.00 (0.99-1.00)	0.18339
Fracture	genus.Olsenella.id.822.summary.txt.gz	Simple mode	11	0.00446318	0.993836	0.98518	1.00257	0.99 (0.99-1.00)	0.196043
Fracture	genus.Olsenella.id.822.summary.txt.gz	Weighted mode	11	0.00459501	0.994278	0.985363	1.00327	0.99 (0.99-1.00)	0.240135
Fracture	genus.Oscillibacter.id.2063.summary.txt.gz	MR Egger	14	0.00817119	0.992564	0.976794	1.00859	0.99 (0.98-1.01)	0.378998
Fracture	genus.Oscillibacter.id.2063.summary.txt.gz	Weighted median	14	0.00306385	0.997719	0.991746	1.00373	1.00 (0.99-1.00)	0.456104
Fracture	genus.Oscillibacter.id.2063.summary.txt.gz	Inverse variance weighted	14	0.00225603	0.997233	0.992833	1.00165	1.00 (0.99-1.00)	0.219419
Fracture	genus.Oscillibacter.id.2063.summary.txt.gz	Simple mode	14	0.0053847	0.996147	0.985689	1.00672	1.00 (0.99-1.01)	0.486122
Fracture	genus.Oscillibacter.id.2063.summary.txt.gz	Weighted mode	14	0.00499185	0.995467	0.985775	1.00525	1.00 (0.99-1.01)	0.379297
Fracture	genus.Oscillospira.id.2064.summary.txt.gz	MR Egger	9	0.0134476	1.01407	0.987687	1.04115	1.01 (0.99-1.04)	0.333502
Fracture	genus.Oscillospira.id.2064.summary.txt.gz	Weighted median	9	0.00426971	1.00489	0.996514	1.01333	1.00 (1.00-1.01)	0.253396
Fracture	genus.Oscillospira.id.2064.summary.txt.gz	Inverse variance weighted	9	0.00310306	1.00414	0.998051	1.01027	1.00 (1.00-1.01)	0.183064
Fracture	genus.Oscillospira.id.2064.summary.txt.gz	Simple mode	9	0.00742488	1.01104	0.996432	1.02586	1.01 (1.00-1.03)	0.177496
Fracture	genus.Oscillospira.id.2064.summary.txt.gz	Weighted mode	9	0.00674222	1.0108	0.997534	1.02425	1.01 (1.00-1.02)	0.149644
Fracture	genus.Oxalobacter.id.2978.summary.txt.gz	MR Egger	11	0.0102112	1.01985	0.999638	1.04046	1.02 (1.00-1.04)	0.0864198
Fracture	genus.Oxalobacter.id.2978.summary.txt.gz	Weighted median	11	0.00272749	1.00154	0.996196	1.0069	1.00 (1.00-1.01)	0.57355
Fracture	genus.Oxalobacter.id.2978.summary.txt.gz	Inverse variance weighted	11	0.00245167	1.00189	0.997088	1.00672	1.00 (1.00-1.01)	0.44097
Fracture	genus.Oxalobacter.id.2978.summary.txt.gz	Simple mode	11	0.00526279	1.00577	0.99545	1.0162	1.01 (1.00-1.02)	0.299842
Fracture	genus.Oxalobacter.id.2978.summary.txt.gz	Weighted mode	11	0.00489163	1.00104	0.991487	1.01068	1.00 (0.99-1.01)	0.836142
Fracture	genus.Parabacteroides.id.954.summary.txt.gz	MR Egger	6	0.0220457	0.980374	0.938914	1.02366	0.98 (0.94-1.02)	0.419427
Fracture	genus.Parabacteroides.id.954.summary.txt.gz	Weighted median	6	0.00634235	0.999765	0.987413	1.01227	1.00 (0.99-1.01)	0.970384
Fracture	genus.Parabacteroides.id.954.summary.txt.gz	Inverse variance weighted	6	0.00717881	0.999751	0.985783	1.01392	1.00 (0.99-1.01)	0.972361
Fracture	genus.Parabacteroides.id.954.summary.txt.gz	Simple mode	6	0.00865587	1.00063	0.983792	1.01775	1.00 (0.98-1.02)	0.945233
Fracture	genus.Parabacteroides.id.954.summary.txt.gz	Weighted mode	6	0.00706455	0.998665	0.984932	1.01259	1.00 (0.98-1.01)	0.857412
Fracture	genus.Paraprevotella.id.962.summary.txt.gz	MR Egger	13	0.00790318	0.988254	0.973064	1.00368	0.99 (0.97-1.00)	0.163033
Fracture	genus.Paraprevotella.id.962.summary.txt.gz	Weighted median	13	0.00301066	1.00015	0.994267	1.00607	1.00 (0.99-1.01)	0.959849
Fracture	genus.Paraprevotella.id.962.summary.txt.gz	Inverse variance weighted	13	0.00248655	0.998404	0.99355	1.00328	1.00 (0.99-1.00)	0.520533
Fracture	genus.Paraprevotella.id.962.summary.txt.gz	Simple mode	13	0.00452114	1.00283	0.99398	1.01175	1.00 (0.99-1.01)	0.544002
Fracture	genus.Paraprevotella.id.962.summary.txt.gz	Weighted mode	13	0.00432829	1.00198	0.993515	1.01052	1.00 (0.99-1.01)	0.655883
Fracture	genus.Parasutterella.id.2892.summary.txt.gz	MR Egger	15	0.00942716	0.986321	0.968264	1.00471	0.99 (0.97-1.00)	0.167748
Fracture	genus.Parasutterella.id.2892.summary.txt.gz	Weighted median	15	0.00371829	0.99994	0.99268	1.00725	1.00 (0.99-1.01)	0.987226
Fracture	genus.Parasutterella.id.2892.summary.txt.gz	Inverse variance weighted	15	0.00344075	1.00404	0.997291	1.01083	1.00 (1.00-1.01)	0.241329
Fracture	genus.Parasutterella.id.2892.summary.txt.gz	Simple mode	15	0.00823838	0.995567	0.97962	1.01177	1.00 (0.98-1.01)	0.598131
Fracture	genus.Parasutterella.id.2892.summary.txt.gz	Weighted mode	15	0.00627163	0.994247	0.9821	1.00654	0.99 (0.98-1.01)	0.373201
Fracture	genus.Peptococcus.id.2037.summary.txt.gz	MR Egger	14	0.00748184	1.00678	0.992123	1.02165	1.01 (0.99-1.02)	0.384303
Fracture	genus.Peptococcus.id.2037.summary.txt.gz	Weighted median	14	0.00248786	1.00086	0.995994	1.00575	1.00 (1.00-1.01)	0.729078
Fracture	genus.Peptococcus.id.2037.summary.txt.gz	Inverse variance weighted	14	0.00185995	1.00029	0.996651	1.00394	1.00 (1.00-1.00)	0.875526
Fracture	genus.Peptococcus.id.2037.summary.txt.gz	Simple mode	14	0.00416305	1.00244	0.994294	1.01065	1.00 (0.99-1.01)	0.568329
Fracture	genus.Peptococcus.id.2037.summary.txt.gz	Weighted mode	14	0.00444008	1.00197	0.993286	1.01073	1.00 (0.99-1.01)	0.665261
Fracture	genus.Phascolarctobacterium.id.2168.summary.txt.gz	MR Egger	11	0.0129979	1.01466	0.989138	1.04084	1.01 (0.99-1.04)	0.291811
Fracture	genus.Phascolarctobacterium.id.2168.summary.txt.gz	Weighted median	11	0.00410027	1.00061	0.992596	1.00868	1.00 (0.99-1.01)	0.882732
Fracture	genus.Phascolarctobacterium.id.2168.summary.txt.gz	Inverse variance weighted	11	0.00291854	1.00165	0.995937	1.0074	1.00 (1.00-1.01)	0.572169
Fracture	genus.Phascolarctobacterium.id.2168.summary.txt.gz	Simple mode	11	0.00666947	1.00025	0.987262	1.01341	1.00 (0.99-1.01)	0.970614
Fracture	genus.Phascolarctobacterium.id.2168.summary.txt.gz	Weighted mode	11	0.00647929	1.00025	0.98763	1.01304	1.00 (0.99-1.01)	0.969752
Fracture	genus.Prevotella7.id.11182.summary.txt.gz	MR Egger	11	0.0100509	0.98396	0.964766	1.00354	0.98 (0.96-1.00)	0.142117
Fracture	genus.Prevotella7.id.11182.summary.txt.gz	Weighted median	11	0.00225206	1.00094	0.996533	1.00537	1.00 (1.00-1.01)	0.675959
Fracture	genus.Prevotella7.id.11182.summary.txt.gz	Inverse variance weighted	11	0.00168607	1.00241	0.999103	1.00573	1.00 (1.00-1.01)	0.153335
Fracture	genus.Prevotella7.id.11182.summary.txt.gz	Simple mode	11	0.00364656	1.00004	0.992917	1.00721	1.00 (0.99-1.01)	0.991771
Fracture	genus.Prevotella7.id.11182.summary.txt.gz	Weighted mode	11	0.00367626	1.0001	0.992916	1.00733	1.00 (0.99-1.01)	0.979621
Fracture	genus.Prevotella9.id.11183.summary.txt.gz	MR Egger	15	0.00661715	0.999254	0.986378	1.0123	1.00 (0.99-1.01)	0.911918
Fracture	genus.Prevotella9.id.11183.summary.txt.gz	Weighted median	15	0.00312098	0.998532	0.992442	1.00466	1.00 (0.99-1.00)	0.637845
Fracture	genus.Prevotella9.id.11183.summary.txt.gz	Inverse variance weighted	15	0.00224952	0.998241	0.993849	1.00265	1.00 (0.99-1.00)	0.43373
Fracture	genus.Prevotella9.id.11183.summary.txt.gz	Simple mode	15	0.00449844	0.998757	0.989989	1.0076	1.00 (0.99-1.01)	0.786162
Fracture	genus.Prevotella9.id.11183.summary.txt.gz	Weighted mode	15	0.00438008	0.998031	0.9895	1.00664	1.00 (0.99-1.01)	0.65969
Fracture	genus.RikenellaceaeRC9gutgroup.id.11191.summary.txt.gz	MR Egger	13	0.0114378	1.00225	0.980028	1.02497	1.00 (0.98-1.02)	0.848066
Fracture	genus.RikenellaceaeRC9gutgroup.id.11191.summary.txt.gz	Weighted median	13	0.00225173	1.00043	0.996022	1.00485	1.00 (1.00-1.00)	0.849547
Fracture	genus.RikenellaceaeRC9gutgroup.id.11191.summary.txt.gz	Inverse variance weighted	13	0.00177697	0.999837	0.99636	1.00332	1.00 (1.00-1.00)	0.926721
Fracture	genus.RikenellaceaeRC9gutgroup.id.11191.summary.txt.gz	Simple mode	13	0.00394746	1.00283	0.995101	1.01062	1.00 (1.00-1.01)	0.487735
Fracture	genus.RikenellaceaeRC9gutgroup.id.11191.summary.txt.gz	Weighted mode	13	0.00391713	1.00299	0.995324	1.01072	1.00 (1.00-1.01)	0.459994
Fracture	genus.Romboutsia.id.11347.summary.txt.gz	MR Egger	14	0.0073512	1.0034	0.989042	1.01796	1.00 (0.99-1.02)	0.652982
Fracture	genus.Romboutsia.id.11347.summary.txt.gz	Weighted median	14	0.00375996	1.00126	0.993905	1.00866	1.00 (0.99-1.01)	0.73832
Fracture	genus.Romboutsia.id.11347.summary.txt.gz	Inverse variance weighted	14	0.00277982	0.999905	0.994472	1.00537	1.00 (0.99-1.01)	0.972805
Fracture	genus.Romboutsia.id.11347.summary.txt.gz	Simple mode	14	0.00559028	1.0029	0.991975	1.01395	1.00 (0.99-1.01)	0.612739
Fracture	genus.Romboutsia.id.11347.summary.txt.gz	Weighted mode	14	0.00514881	1.00175	0.991688	1.01191	1.00 (0.99-1.01)	0.740098
Fracture	genus.Roseburia.id.2012.summary.txt.gz	MR Egger	14	0.00921798	1.01199	0.99387	1.03044	1.01 (0.99-1.03)	0.220367
Fracture	genus.Roseburia.id.2012.summary.txt.gz	Weighted median	14	0.00436683	1.0042	0.995642	1.01283	1.00 (1.00-1.01)	0.337147
Fracture	genus.Roseburia.id.2012.summary.txt.gz	Inverse variance weighted	14	0.0031866	1.00614	0.999878	1.01245	1.01 (1.00-1.01)	0.0546252
Fracture	genus.Roseburia.id.2012.summary.txt.gz	Simple mode	14	0.00760418	1.00827	0.993359	1.02341	1.01 (0.99-1.02)	0.298187
Fracture	genus.Roseburia.id.2012.summary.txt.gz	Weighted mode	14	0.00683426	1.00369	0.990335	1.01723	1.00 (0.99-1.02)	0.599001
Fracture	genus.Ruminiclostridium5.id.11355.summary.txt.gz	MR Egger	11	0.0156798	1.01125	0.980644	1.04281	1.01 (0.98-1.04)	0.493663
Fracture	genus.Ruminiclostridium5.id.11355.summary.txt.gz	Weighted median	11	0.00516643	1.00396	0.993848	1.01418	1.00 (0.99-1.01)	0.443923
Fracture	genus.Ruminiclostridium5.id.11355.summary.txt.gz	Inverse variance weighted	11	0.00380671	1.00228	0.994829	1.00979	1.00 (0.99-1.01)	0.549827
Fracture	genus.Ruminiclostridium5.id.11355.summary.txt.gz	Simple mode	11	0.00851718	1.00149	0.984905	1.01834	1.00 (0.98-1.02)	0.86515
Fracture	genus.Ruminiclostridium5.id.11355.summary.txt.gz	Weighted mode	11	0.00814505	1.00246	0.986579	1.01859	1.00 (0.99-1.02)	0.769508
Fracture	genus.Ruminiclostridium6.id.11356.summary.txt.gz	MR Egger	16	0.00659231	0.995983	0.983197	1.00894	1.00 (0.98-1.01)	0.551267
Fracture	genus.Ruminiclostridium6.id.11356.summary.txt.gz	Weighted median	16	0.00357929	1.00224	0.995232	1.00929	1.00 (1.00-1.01)	0.532231
Fracture	genus.Ruminiclostridium6.id.11356.summary.txt.gz	Inverse variance weighted	16	0.00266692	1.00278	0.997557	1.00804	1.00 (1.00-1.01)	0.297076
Fracture	genus.Ruminiclostridium6.id.11356.summary.txt.gz	Simple mode	16	0.0066529	1.00701	0.99396	1.02022	1.01 (0.99-1.02)	0.310628
Fracture	genus.Ruminiclostridium6.id.11356.summary.txt.gz	Weighted mode	16	0.00596945	1.00244	0.99078	1.01424	1.00 (0.99-1.01)	0.688838
Fracture	genus.Ruminiclostridium9.id.11357.summary.txt.gz	MR Egger	10	0.0235468	1.00569	0.960328	1.05319	1.01 (0.96-1.05)	0.815719
Fracture	genus.Ruminiclostridium9.id.11357.summary.txt.gz	Weighted median	10	0.00539514	0.991529	0.981099	1.00207	0.99 (0.98-1.00)	0.114833
Fracture	genus.Ruminiclostridium9.id.11357.summary.txt.gz	Inverse variance weighted	10	0.00504749	0.999266	0.989429	1.0092	1.00 (0.99-1.01)	0.884346
Fracture	genus.Ruminiclostridium9.id.11357.summary.txt.gz	Simple mode	10	0.00845779	0.989439	0.973172	1.00598	0.99 (0.97-1.01)	0.240973
Fracture	genus.Ruminiclostridium9.id.11357.summary.txt.gz	Weighted mode	10	0.00791375	0.989439	0.97421	1.00491	0.99 (0.97-1.00)	0.212584
Fracture	genus.RuminococcaceaeNK4A214group.id.11358.summary.txt.gz	MR Egger	15	0.0121089	0.985575	0.96246	1.00925	0.99 (0.96-1.01)	0.251584
Fracture	genus.RuminococcaceaeNK4A214group.id.11358.summary.txt.gz	Weighted median	15	0.00433906	0.997916	0.989465	1.00644	1.00 (0.99-1.01)	0.630605
Fracture	genus.RuminococcaceaeNK4A214group.id.11358.summary.txt.gz	Inverse variance weighted	15	0.00343521	1.00055	0.993833	1.00731	1.00 (0.99-1.01)	0.873544
Fracture	genus.RuminococcaceaeNK4A214group.id.11358.summary.txt.gz	Simple mode	15	0.00821596	0.992802	0.976943	1.00892	0.99 (0.98-1.01)	0.394125
Fracture	genus.RuminococcaceaeNK4A214group.id.11358.summary.txt.gz	Weighted mode	15	0.00798452	0.992802	0.977386	1.00846	0.99 (0.98-1.01)	0.38093
Fracture	genus.RuminococcaceaeUCG002.id.11360.summary.txt.gz	MR Egger	22	0.00816657	1.00018	0.984301	1.01632	1.00 (0.98-1.02)	0.98236
Fracture	genus.RuminococcaceaeUCG002.id.11360.summary.txt.gz	Weighted median	22	0.00349306	0.999481	0.992661	1.00635	1.00 (0.99-1.01)	0.881786
Fracture	genus.RuminococcaceaeUCG002.id.11360.summary.txt.gz	Inverse variance weighted	22	0.00297751	1.00103	0.995204	1.00689	1.00 (1.00-1.01)	0.729908
Fracture	genus.RuminococcaceaeUCG002.id.11360.summary.txt.gz	Simple mode	22	0.00667653	0.998908	0.985921	1.01207	1.00 (0.99-1.01)	0.871558
Fracture	genus.RuminococcaceaeUCG002.id.11360.summary.txt.gz	Weighted mode	22	0.00675043	0.997789	0.984674	1.01108	1.00 (0.98-1.01)	0.746237
Fracture	genus.RuminococcaceaeUCG003.id.11361.summary.txt.gz	MR Egger	12	0.0127453	0.997839	0.973221	1.02308	1.00 (0.97-1.02)	0.868621
Fracture	genus.RuminococcaceaeUCG003.id.11361.summary.txt.gz	Weighted median	12	0.00450324	1.00343	0.994612	1.01233	1.00 (0.99-1.01)	0.447046
Fracture	genus.RuminococcaceaeUCG003.id.11361.summary.txt.gz	Inverse variance weighted	12	0.0036725	1.00129	0.994108	1.00852	1.00 (0.99-1.01)	0.725664
Fracture	genus.RuminococcaceaeUCG003.id.11361.summary.txt.gz	Simple mode	12	0.00824189	1.01148	0.995274	1.02795	1.01 (1.00-1.03)	0.193418
Fracture	genus.RuminococcaceaeUCG003.id.11361.summary.txt.gz	Weighted mode	12	0.00824239	1.011	0.994794	1.02746	1.01 (0.99-1.03)	0.211495
Fracture	genus.RuminococcaceaeUCG004.id.11362.summary.txt.gz	MR Egger	11	0.0158821	0.996589	0.966044	1.0281	1.00 (0.97-1.03)	0.834465
Fracture	genus.RuminococcaceaeUCG004.id.11362.summary.txt.gz	Weighted median	11	0.00381035	0.999746	0.992308	1.00724	1.00 (0.99-1.01)	0.946918
Fracture	genus.RuminococcaceaeUCG004.id.11362.summary.txt.gz	Inverse variance weighted	11	0.00282541	0.998948	0.993431	1.0045	1.00 (0.99-1.00)	0.709544
Fracture	genus.RuminococcaceaeUCG004.id.11362.summary.txt.gz	Simple mode	11	0.00687951	0.999571	0.986183	1.01314	1.00 (0.99-1.01)	0.951481
Fracture	genus.RuminococcaceaeUCG004.id.11362.summary.txt.gz	Weighted mode	11	0.00642693	0.996522	0.984047	1.00915	1.00 (0.98-1.01)	0.59958
Fracture	genus.RuminococcaceaeUCG005.id.11363.summary.txt.gz	MR Egger	14	0.0102792	0.989701	0.969961	1.00984	0.99 (0.97-1.01)	0.333755
Fracture	genus.RuminococcaceaeUCG005.id.11363.summary.txt.gz	Weighted median	14	0.00409143	1.00109	0.99309	1.00915	1.00 (0.99-1.01)	0.79089
Fracture	genus.RuminococcaceaeUCG005.id.11363.summary.txt.gz	Inverse variance weighted	14	0.00365054	1.00017	0.993036	1.00735	1.00 (0.99-1.01)	0.963618
Fracture	genus.RuminococcaceaeUCG005.id.11363.summary.txt.gz	Simple mode	14	0.00801819	0.998961	0.983384	1.01478	1.00 (0.98-1.01)	0.898784
Fracture	genus.RuminococcaceaeUCG005.id.11363.summary.txt.gz	Weighted mode	14	0.00670616	0.999509	0.986457	1.01273	1.00 (0.99-1.01)	0.942726
Fracture	genus.RuminococcaceaeUCG009.id.11366.summary.txt.gz	MR Egger	12	0.0104386	0.985589	0.965629	1.00596	0.99 (0.97-1.01)	0.194506
Fracture	genus.RuminococcaceaeUCG009.id.11366.summary.txt.gz	Weighted median	12	0.0030902	1.00057	0.994529	1.00665	1.00 (0.99-1.01)	0.853521
Fracture	genus.RuminococcaceaeUCG009.id.11366.summary.txt.gz	Inverse variance weighted	12	0.00238813	0.997681	0.993022	1.00236	1.00 (0.99-1.00)	0.331035
Fracture	genus.RuminococcaceaeUCG009.id.11366.summary.txt.gz	Simple mode	12	0.0048317	1.00129	0.991848	1.01081	1.00 (0.99-1.01)	0.795292
Fracture	genus.RuminococcaceaeUCG009.id.11366.summary.txt.gz	Weighted mode	12	0.00511985	1.00129	0.991288	1.01138	1.00 (0.99-1.01)	0.806545
Fracture	genus.RuminococcaceaeUCG010.id.11367.summary.txt.gz	MR Egger	6	0.0134585	1.00869	0.982431	1.03565	1.01 (0.98-1.04)	0.555226
Fracture	genus.RuminococcaceaeUCG010.id.11367.summary.txt.gz	Weighted median	6	0.0048504	1.00609	0.996569	1.0157	1.01 (1.00-1.02)	0.21078
Fracture	genus.RuminococcaceaeUCG010.id.11367.summary.txt.gz	Inverse variance weighted	6	0.00413334	1.0043	0.996196	1.01247	1.00 (1.00-1.01)	0.299324
Fracture	genus.RuminococcaceaeUCG010.id.11367.summary.txt.gz	Simple mode	6	0.00737397	1.00641	0.991967	1.02106	1.01 (0.99-1.02)	0.425949
Fracture	genus.RuminococcaceaeUCG010.id.11367.summary.txt.gz	Weighted mode	6	0.00686605	1.00635	0.992898	1.01998	1.01 (0.99-1.02)	0.398852
Fracture	genus.RuminococcaceaeUCG011.id.11368.summary.txt.gz	MR Egger	8	0.0102606	0.985982	0.966351	1.00601	0.99 (0.97-1.01)	0.218002
Fracture	genus.RuminococcaceaeUCG011.id.11368.summary.txt.gz	Weighted median	8	0.00263254	1.00103	0.995877	1.00621	1.00 (1.00-1.01)	0.696182
Fracture	genus.RuminococcaceaeUCG011.id.11368.summary.txt.gz	Inverse variance weighted	8	0.00211525	1	0.995867	1.00416	1.00 (1.00-1.00)	0.998293
Fracture	genus.RuminococcaceaeUCG011.id.11368.summary.txt.gz	Simple mode	8	0.00439387	1.0036	0.994996	1.01228	1.00 (0.99-1.01)	0.440215
Fracture	genus.RuminococcaceaeUCG011.id.11368.summary.txt.gz	Weighted mode	8	0.00454902	1.00339	0.994483	1.01238	1.00 (0.99-1.01)	0.481226
Fracture	genus.RuminococcaceaeUCG013.id.11370.summary.txt.gz	MR Egger	12	0.00969528	0.998552	0.979756	1.01771	1.00 (0.98-1.02)	0.88418
Fracture	genus.RuminococcaceaeUCG013.id.11370.summary.txt.gz	Weighted median	12	0.00460677	1.00195	0.992941	1.01103	1.00 (0.99-1.01)	0.672902
Fracture	genus.RuminococcaceaeUCG013.id.11370.summary.txt.gz	Inverse variance weighted	12	0.0034707	1.00007	0.993293	1.0069	1.00 (0.99-1.01)	0.983338
Fracture	genus.RuminococcaceaeUCG013.id.11370.summary.txt.gz	Simple mode	12	0.00708528	0.999153	0.985373	1.01312	1.00 (0.99-1.01)	0.906922
Fracture	genus.RuminococcaceaeUCG013.id.11370.summary.txt.gz	Weighted mode	12	0.0062824	1.0009	0.988649	1.0133	1.00 (0.99-1.01)	0.889005
Fracture	genus.RuminococcaceaeUCG014.id.11371.summary.txt.gz	MR Egger	11	0.00864497	1.00399	0.987125	1.02115	1.00 (0.99-1.02)	0.655722
Fracture	genus.RuminococcaceaeUCG014.id.11371.summary.txt.gz	Weighted median	11	0.00428368	0.997412	0.989073	1.00582	1.00 (0.99-1.01)	0.545199
Fracture	genus.RuminococcaceaeUCG014.id.11371.summary.txt.gz	Inverse variance weighted	11	0.00315616	0.996627	0.990481	1.00281	1.00 (0.99-1.00)	0.284358
Fracture	genus.RuminococcaceaeUCG014.id.11371.summary.txt.gz	Simple mode	11	0.00715178	0.997817	0.983927	1.0119	1.00 (0.98-1.01)	0.766156
Fracture	genus.RuminococcaceaeUCG014.id.11371.summary.txt.gz	Weighted mode	11	0.0060297	0.999045	0.987308	1.01092	1.00 (0.99-1.01)	0.877278
Fracture	genus.Ruminococcus1.id.11373.summary.txt.gz	MR Egger	10	0.0128107	0.996234	0.971531	1.02156	1.00 (0.97-1.02)	0.775836
Fracture	genus.Ruminococcus1.id.11373.summary.txt.gz	Weighted median	10	0.00500322	0.998489	0.988746	1.00833	1.00 (0.99-1.01)	0.762526
Fracture	genus.Ruminococcus1.id.11373.summary.txt.gz	Inverse variance weighted	10	0.00454315	0.999741	0.990878	1.00868	1.00 (0.99-1.01)	0.954554
Fracture	genus.Ruminococcus1.id.11373.summary.txt.gz	Simple mode	10	0.00783349	0.997946	0.982741	1.01339	1.00 (0.98-1.01)	0.798889
Fracture	genus.Ruminococcus1.id.11373.summary.txt.gz	Weighted mode	10	0.00661248	0.998102	0.98525	1.01112	1.00 (0.99-1.01)	0.780406
Fracture	genus.Ruminococcus2.id.11374.summary.txt.gz	MR Egger	15	0.00765538	0.994665	0.979852	1.0097	0.99 (0.98-1.01)	0.497023
Fracture	genus.Ruminococcus2.id.11374.summary.txt.gz	Weighted median	15	0.00396073	0.999025	0.9913	1.00681	1.00 (0.99-1.01)	0.805522
Fracture	genus.Ruminococcus2.id.11374.summary.txt.gz	Inverse variance weighted	15	0.00282965	0.997472	0.991956	1.00302	1.00 (0.99-1.00)	0.371094
Fracture	genus.Ruminococcus2.id.11374.summary.txt.gz	Simple mode	15	0.00614769	1.00282	0.990805	1.01497	1.00 (0.99-1.01)	0.654375
Fracture	genus.Ruminococcus2.id.11374.summary.txt.gz	Weighted mode	15	0.00579244	1.00082	0.98952	1.01225	1.00 (0.99-1.01)	0.889669
Fracture	genus.Sellimonas.id.14369.summary.txt.gz	MR Egger	11	0.00738491	0.990083	0.975855	1.00452	0.99 (0.98-1.00)	0.21012
Fracture	genus.Sellimonas.id.14369.summary.txt.gz	Weighted median	11	0.00226946	1.00114	0.996701	1.00561	1.00 (1.00-1.01)	0.614404
Fracture	genus.Sellimonas.id.14369.summary.txt.gz	Inverse variance weighted	11	0.00163251	1.00052	0.997323	1.00373	1.00 (1.00-1.00)	0.750665
Fracture	genus.Sellimonas.id.14369.summary.txt.gz	Simple mode	11	0.00395349	1.00352	0.995778	1.01133	1.00 (1.00-1.01)	0.394417
Fracture	genus.Sellimonas.id.14369.summary.txt.gz	Weighted mode	11	0.00417485	1.00339	0.995215	1.01164	1.00 (1.00-1.01)	0.436194
Fracture	genus.Senegalimassilia.id.11160.summary.txt.gz	MR Egger	5	0.0116222	0.984018	0.961856	1.00669	0.98 (0.96-1.01)	0.259735
Fracture	genus.Senegalimassilia.id.11160.summary.txt.gz	Weighted median	5	0.00429004	0.996612	0.988267	1.00503	1.00 (0.99-1.01)	0.428881
Fracture	genus.Senegalimassilia.id.11160.summary.txt.gz	Inverse variance weighted	5	0.00342116	0.997214	0.990549	1.00392	1.00 (0.99-1.00)	0.414752
Fracture	genus.Senegalimassilia.id.11160.summary.txt.gz	Simple mode	5	0.00637093	0.9954	0.983047	1.00791	1.00 (0.98-1.01)	0.50929
Fracture	genus.Senegalimassilia.id.11160.summary.txt.gz	Weighted mode	5	0.00604992	0.994107	0.982389	1.00597	0.99 (0.98-1.01)	0.383947
Fracture	genus.Slackia.id.825.summary.txt.gz	MR Egger	6	0.018098	0.975448	0.941453	1.01067	0.98 (0.94-1.01)	0.241537
Fracture	genus.Slackia.id.825.summary.txt.gz	Weighted median	6	0.00384508	0.996849	0.989365	1.00439	1.00 (0.99-1.00)	0.411794
Fracture	genus.Slackia.id.825.summary.txt.gz	Inverse variance weighted	6	0.00301399	0.996367	0.990498	1.00227	1.00 (0.99-1.00)	0.227212
Fracture	genus.Slackia.id.825.summary.txt.gz	Simple mode	6	0.00587103	0.995406	0.984017	1.00693	1.00 (0.98-1.01)	0.468355
Fracture	genus.Slackia.id.825.summary.txt.gz	Weighted mode	6	0.00614598	0.997577	0.985632	1.00967	1.00 (0.99-1.01)	0.709359
Fracture	genus.Streptococcus.id.1853.summary.txt.gz	MR Egger	17	0.0103169	0.990184	0.970362	1.01041	0.99 (0.97-1.01)	0.354143
Fracture	genus.Streptococcus.id.1853.summary.txt.gz	Weighted median	17	0.00381144	1.0003	0.99286	1.00781	1.00 (0.99-1.01)	0.936337
Fracture	genus.Streptococcus.id.1853.summary.txt.gz	Inverse variance weighted	17	0.00280191	0.999241	0.993769	1.00474	1.00 (0.99-1.00)	0.786416
Fracture	genus.Streptococcus.id.1853.summary.txt.gz	Simple mode	17	0.00708581	1.00375	0.989903	1.01778	1.00 (0.99-1.02)	0.604878
Fracture	genus.Streptococcus.id.1853.summary.txt.gz	Weighted mode	17	0.00718505	1.00364	0.989601	1.01787	1.00 (0.99-1.02)	0.620383
Fracture	genus.Subdoligranulum.id.2070.summary.txt.gz	MR Egger	11	0.00930479	0.998951	0.980898	1.01734	1.00 (0.98-1.02)	0.912696
Fracture	genus.Subdoligranulum.id.2070.summary.txt.gz	Weighted median	11	0.00470438	1.00154	0.992352	1.01082	1.00 (0.99-1.01)	0.742888
Fracture	genus.Subdoligranulum.id.2070.summary.txt.gz	Inverse variance weighted	11	0.00356617	0.999148	0.992188	1.00616	1.00 (0.99-1.01)	0.811065
Fracture	genus.Subdoligranulum.id.2070.summary.txt.gz	Simple mode	11	0.00750595	1.00294	0.988297	1.01781	1.00 (0.99-1.02)	0.703509
Fracture	genus.Subdoligranulum.id.2070.summary.txt.gz	Weighted mode	11	0.00745041	1.00257	0.988037	1.01732	1.00 (0.99-1.02)	0.737473
Fracture	genus.Sutterella.id.2896.summary.txt.gz	MR Egger	12	0.0230255	0.96084	0.918442	1.0052	0.96 (0.92-1.01)	0.113416
Fracture	genus.Sutterella.id.2896.summary.txt.gz	Weighted median	12	0.00446275	0.991241	0.982608	0.999949	0.99 (0.98-1.00)	0.0486855
Fracture	genus.Sutterella.id.2896.summary.txt.gz	Inverse variance weighted	12	0.00516334	0.99375	0.983743	1.00386	0.99 (0.98-1.00)	0.224619
Fracture	genus.Sutterella.id.2896.summary.txt.gz	Simple mode	12	0.00702274	0.983982	0.970531	0.99762	0.98 (0.97-1.00)	0.0420795
Fracture	genus.Sutterella.id.2896.summary.txt.gz	Weighted mode	12	0.00727626	0.983982	0.970048	0.998115	0.98 (0.97-1.00)	0.0484297
Fracture	genus.Terrisporobacter.id.11348.summary.txt.gz	MR Egger	5	0.00888032	1.0065	0.989132	1.02417	1.01 (0.99-1.02)	0.518484
Fracture	genus.Terrisporobacter.id.11348.summary.txt.gz	Weighted median	5	0.00406452	0.998878	0.990952	1.00687	1.00 (0.99-1.01)	0.78236
Fracture	genus.Terrisporobacter.id.11348.summary.txt.gz	Inverse variance weighted	5	0.0032455	0.998269	0.991938	1.00464	1.00 (0.99-1.00)	0.593364
Fracture	genus.Terrisporobacter.id.11348.summary.txt.gz	Simple mode	5	0.00577008	0.996459	0.985253	1.00779	1.00 (0.99-1.01)	0.571933
Fracture	genus.Terrisporobacter.id.11348.summary.txt.gz	Weighted mode	5	0.00565273	0.997834	0.98684	1.00895	1.00 (0.99-1.01)	0.720797
Fracture	genus.Turicibacter.id.2162.summary.txt.gz	MR Egger	10	0.0159519	0.993219	0.962646	1.02476	0.99 (0.96-1.02)	0.680949
Fracture	genus.Turicibacter.id.2162.summary.txt.gz	Weighted median	10	0.00399492	1.00284	0.995016	1.01072	1.00 (1.00-1.01)	0.478167
Fracture	genus.Turicibacter.id.2162.summary.txt.gz	Inverse variance weighted	10	0.00362838	1.00215	0.995051	1.00931	1.00 (1.00-1.01)	0.553332
Fracture	genus.Turicibacter.id.2162.summary.txt.gz	Simple mode	10	0.00668255	1.00287	0.989823	1.01609	1.00 (0.99-1.02)	0.677833
Fracture	genus.Turicibacter.id.2162.summary.txt.gz	Weighted mode	10	0.00658536	1.00227	0.989421	1.0153	1.00 (0.99-1.02)	0.737971
Fracture	genus.Tyzzerella3.id.11335.summary.txt.gz	MR Egger	13	0.0103782	1.00751	0.987227	1.02822	1.01 (0.99-1.03)	0.48579
Fracture	genus.Tyzzerella3.id.11335.summary.txt.gz	Weighted median	13	0.00248859	0.999304	0.994442	1.00419	1.00 (0.99-1.00)	0.779797
Fracture	genus.Tyzzerella3.id.11335.summary.txt.gz	Inverse variance weighted	13	0.00180216	1.0013	0.997774	1.00485	1.00 (1.00-1.00)	0.469348
Fracture	genus.Tyzzerella3.id.11335.summary.txt.gz	Simple mode	13	0.00436293	0.998101	0.989602	1.00667	1.00 (0.99-1.01)	0.670771
Fracture	genus.Tyzzerella3.id.11335.summary.txt.gz	Weighted mode	13	0.00407233	0.997682	0.989751	1.00568	1.00 (0.99-1.01)	0.579326
Fracture	genus.unknowngenus.id.1000000073.summary.txt.gz	MR Egger	15	0.00672583	0.987648	0.974714	1.00075	0.99 (0.97-1.00)	0.0874892
Fracture	genus.unknowngenus.id.1000000073.summary.txt.gz	Weighted median	15	0.00346153	0.998147	0.991398	1.00494	1.00 (0.99-1.00)	0.592131
Fracture	genus.unknowngenus.id.1000000073.summary.txt.gz	Inverse variance weighted	15	0.00253444	0.998093	0.993148	1.00306	1.00 (0.99-1.00)	0.451421
Fracture	genus.unknowngenus.id.1000000073.summary.txt.gz	Simple mode	15	0.0065623	0.996576	0.98384	1.00948	1.00 (0.98-1.01)	0.60938
Fracture	genus.unknowngenus.id.1000000073.summary.txt.gz	Weighted mode	15	0.00645513	0.996347	0.98382	1.00903	1.00 (0.98-1.01)	0.579704
Fracture	genus.unknowngenus.id.1000001215.summary.txt.gz	MR Egger	9	0.00669524	1.00438	0.991286	1.01765	1.00 (0.99-1.02)	0.53478
Fracture	genus.unknowngenus.id.1000001215.summary.txt.gz	Weighted median	9	0.00322998	1.00002	0.993708	1.00637	1.00 (0.99-1.01)	0.995357
Fracture	genus.unknowngenus.id.1000001215.summary.txt.gz	Inverse variance weighted	9	0.00232174	1.0001	0.995558	1.00466	1.00 (1.00-1.00)	0.966207
Fracture	genus.unknowngenus.id.1000001215.summary.txt.gz	Simple mode	9	0.00501605	0.999932	0.990149	1.00981	1.00 (0.99-1.01)	0.989441
Fracture	genus.unknowngenus.id.1000001215.summary.txt.gz	Weighted mode	9	0.00479211	1.00012	0.990775	1.00956	1.00 (0.99-1.01)	0.979907
Fracture	genus.unknowngenus.id.1000005472.summary.txt.gz	MR Egger	14	0.00732991	1.00756	0.993188	1.02214	1.01 (0.99-1.02)	0.324473
Fracture	genus.unknowngenus.id.1000005472.summary.txt.gz	Weighted median	14	0.00332035	1.00135	0.994852	1.00789	1.00 (0.99-1.01)	0.685154
Fracture	genus.unknowngenus.id.1000005472.summary.txt.gz	Inverse variance weighted	14	0.00252245	0.999988	0.995056	1.00494	1.00 (1.00-1.00)	0.996205
Fracture	genus.unknowngenus.id.1000005472.summary.txt.gz	Simple mode	14	0.00567778	1.00214	0.991052	1.01336	1.00 (0.99-1.01)	0.712272
Fracture	genus.unknowngenus.id.1000005472.summary.txt.gz	Weighted mode	14	0.00552474	1.00093	0.990154	1.01183	1.00 (0.99-1.01)	0.868436
Fracture	genus.unknowngenus.id.1000005479.summary.txt.gz	MR Egger	9	0.0157899	1.0188	0.987756	1.05083	1.02 (0.99-1.05)	0.276625
Fracture	genus.unknowngenus.id.1000005479.summary.txt.gz	Weighted median	9	0.00365284	1.00412	0.996961	1.01134	1.00 (1.00-1.01)	0.259795
Fracture	genus.unknowngenus.id.1000005479.summary.txt.gz	Inverse variance weighted	9	0.00334964	1.0066	1.00002	1.01323	1.01 (1.00-1.01)	0.0493895
Fracture	genus.unknowngenus.id.1000005479.summary.txt.gz	Simple mode	9	0.00548253	1.00348	0.992756	1.01432	1.00 (0.99-1.01)	0.543839
Fracture	genus.unknowngenus.id.1000005479.summary.txt.gz	Weighted mode	9	0.00465083	1.00158	0.992489	1.01075	1.00 (0.99-1.01)	0.743436
Fracture	genus.unknowngenus.id.1000006162.summary.txt.gz	MR Egger	14	0.00783478	1.02453	1.00891	1.04038	1.02 (1.01-1.04)	0.00931691
Fracture	genus.unknowngenus.id.1000006162.summary.txt.gz	Weighted median	14	0.0026295	1.00122	0.996071	1.00639	1.00 (1.00-1.01)	0.643459
Fracture	genus.unknowngenus.id.1000006162.summary.txt.gz	Inverse variance weighted	14	0.00242235	0.999585	0.994851	1.00434	1.00 (0.99-1.00)	0.864087
Fracture	genus.unknowngenus.id.1000006162.summary.txt.gz	Simple mode	14	0.00508297	1.00426	0.994309	1.01432	1.00 (0.99-1.01)	0.417641
Fracture	genus.unknowngenus.id.1000006162.summary.txt.gz	Weighted mode	14	0.00528693	1.00416	0.993803	1.01461	1.00 (0.99-1.01)	0.446932
Fracture	genus.unknowngenus.id.1868.summary.txt.gz	MR Egger	12	0.00783505	0.992778	0.977649	1.00814	0.99 (0.98-1.01)	0.37672
Fracture	genus.unknowngenus.id.1868.summary.txt.gz	Weighted median	12	0.00332262	1.00082	0.994322	1.00736	1.00 (0.99-1.01)	0.805606
Fracture	genus.unknowngenus.id.1868.summary.txt.gz	Inverse variance weighted	12	0.00252703	0.999116	0.99418	1.00408	1.00 (0.99-1.00)	0.726332
Fracture	genus.unknowngenus.id.1868.summary.txt.gz	Simple mode	12	0.00573342	1.00222	0.991026	1.01355	1.00 (0.99-1.01)	0.705675
Fracture	genus.unknowngenus.id.1868.summary.txt.gz	Weighted mode	12	0.00493489	1.00194	0.992298	1.01168	1.00 (0.99-1.01)	0.701722
Fracture	genus.unknowngenus.id.2001.summary.txt.gz	MR Egger	10	0.00966218	0.985485	0.966998	1.00433	0.99 (0.97-1.00)	0.168669
Fracture	genus.unknowngenus.id.2001.summary.txt.gz	Weighted median	10	0.0038316	0.99426	0.986821	1.00176	0.99 (0.99-1.00)	0.133015
Fracture	genus.unknowngenus.id.2001.summary.txt.gz	Inverse variance weighted	10	0.00287032	0.995664	0.990079	1.00128	1.00 (0.99-1.00)	0.130087
Fracture	genus.unknowngenus.id.2001.summary.txt.gz	Simple mode	10	0.00575237	0.993731	0.98259	1.005	0.99 (0.98-1.00)	0.302704
Fracture	genus.unknowngenus.id.2001.summary.txt.gz	Weighted mode	10	0.00572351	0.993568	0.982484	1.00478	0.99 (0.98-1.00)	0.288722
Fracture	genus.unknowngenus.id.2041.summary.txt.gz	MR Egger	12	0.00864686	0.996725	0.979975	1.01376	1.00 (0.98-1.01)	0.712346
Fracture	genus.unknowngenus.id.2041.summary.txt.gz	Weighted median	12	0.00342977	1.00084	0.994137	1.00759	1.00 (0.99-1.01)	0.806066
Fracture	genus.unknowngenus.id.2041.summary.txt.gz	Inverse variance weighted	12	0.00280079	1.00086	0.995376	1.00636	1.00 (1.00-1.01)	0.760097
Fracture	genus.unknowngenus.id.2041.summary.txt.gz	Simple mode	12	0.00618144	0.995956	0.983962	1.0081	1.00 (0.98-1.01)	0.525561
Fracture	genus.unknowngenus.id.2041.summary.txt.gz	Weighted mode	12	0.00529222	0.99608	0.985801	1.00647	1.00 (0.99-1.01)	0.473548
Fracture	genus.unknowngenus.id.2071.summary.txt.gz	MR Egger	17	0.0122301	0.980615	0.957388	1.00441	0.98 (0.96-1.00)	0.130314
Fracture	genus.unknowngenus.id.2071.summary.txt.gz	Weighted median	17	0.00350585	1.00013	0.993282	1.00703	1.00 (0.99-1.01)	0.970315
Fracture	genus.unknowngenus.id.2071.summary.txt.gz	Inverse variance weighted	17	0.00261591	0.999811	0.994698	1.00495	1.00 (0.99-1.00)	0.942448
Fracture	genus.unknowngenus.id.2071.summary.txt.gz	Simple mode	17	0.0071052	0.994001	0.980254	1.00794	0.99 (0.98-1.01)	0.409534
Fracture	genus.unknowngenus.id.2071.summary.txt.gz	Weighted mode	17	0.00711593	1.00672	0.992778	1.02086	1.01 (0.99-1.02)	0.360496
Fracture	genus.unknowngenus.id.2755.summary.txt.gz	MR Egger	14	0.00910397	0.994786	0.977193	1.0127	0.99 (0.98-1.01)	0.576463
Fracture	genus.unknowngenus.id.2755.summary.txt.gz	Weighted median	14	0.00292602	0.999097	0.993384	1.00484	1.00 (0.99-1.00)	0.757516
Fracture	genus.unknowngenus.id.2755.summary.txt.gz	Inverse variance weighted	14	0.00230298	1.00051	0.996002	1.00503	1.00 (1.00-1.01)	0.825586
Fracture	genus.unknowngenus.id.2755.summary.txt.gz	Simple mode	14	0.0058462	0.995258	0.983919	1.00673	1.00 (0.98-1.01)	0.430815
Fracture	genus.unknowngenus.id.2755.summary.txt.gz	Weighted mode	14	0.00503026	0.995396	0.98563	1.00526	1.00 (0.99-1.01)	0.375664
Fracture	genus.unknowngenus.id.826.summary.txt.gz	MR Egger	15	0.00687279	0.992067	0.978792	1.00552	0.99 (0.98-1.01)	0.267337
Fracture	genus.unknowngenus.id.826.summary.txt.gz	Weighted median	15	0.00376667	1.00167	0.994307	1.0091	1.00 (0.99-1.01)	0.656898
Fracture	genus.unknowngenus.id.826.summary.txt.gz	Inverse variance weighted	15	0.00261109	1.00281	0.997688	1.00795	1.00 (1.00-1.01)	0.282977
Fracture	genus.unknowngenus.id.826.summary.txt.gz	Simple mode	15	0.00663563	1.01107	0.998002	1.0243	1.01 (1.00-1.02)	0.119431
Fracture	genus.unknowngenus.id.826.summary.txt.gz	Weighted mode	15	0.00744572	0.999067	0.984593	1.01375	1.00 (0.98-1.01)	0.901994
Fracture	genus.unknowngenus.id.959.summary.txt.gz	MR Egger	13	0.0115853	0.995757	0.973401	1.01863	1.00 (0.97-1.02)	0.720597
Fracture	genus.unknowngenus.id.959.summary.txt.gz	Weighted median	13	0.00263861	1.00336	0.998188	1.00857	1.00 (1.00-1.01)	0.203146
Fracture	genus.unknowngenus.id.959.summary.txt.gz	Inverse variance weighted	13	0.00189298	1.00417	1.00045	1.0079	1.00 (1.00-1.01)	0.0281111
Fracture	genus.unknowngenus.id.959.summary.txt.gz	Simple mode	13	0.00448116	1.00337	0.994596	1.01222	1.00 (0.99-1.01)	0.467225
Fracture	genus.unknowngenus.id.959.summary.txt.gz	Weighted mode	13	0.00430992	1.00346	0.995022	1.01198	1.00 (1.00-1.01)	0.438127
Fracture	genus.Veillonella.id.2198.summary.txt.gz	MR Egger	8	0.024572	0.99739	0.950493	1.0466	1.00 (0.95-1.05)	0.918756
Fracture	genus.Veillonella.id.2198.summary.txt.gz	Weighted median	8	0.00485664	0.998272	0.988814	1.00782	1.00 (0.99-1.01)	0.721703
Fracture	genus.Veillonella.id.2198.summary.txt.gz	Inverse variance weighted	8	0.00478378	1.00137	0.992022	1.0108	1.00 (0.99-1.01)	0.775248
Fracture	genus.Veillonella.id.2198.summary.txt.gz	Simple mode	8	0.00837021	0.997052	0.980828	1.01354	1.00 (0.98-1.01)	0.734698
Fracture	genus.Veillonella.id.2198.summary.txt.gz	Weighted mode	8	0.0077975	0.996174	0.981065	1.01152	1.00 (0.98-1.01)	0.638048
Fracture	genus.Victivallis.id.2256.summary.txt.gz	MR Egger	11	0.0134456	0.99614	0.970231	1.02274	1.00 (0.97-1.02)	0.78013
Fracture	genus.Victivallis.id.2256.summary.txt.gz	Weighted median	11	0.0023023	1.00092	0.99641	1.00544	1.00 (1.00-1.01)	0.690725
Fracture	genus.Victivallis.id.2256.summary.txt.gz	Inverse variance weighted	11	0.00197878	1.00023	0.996357	1.00412	1.00 (1.00-1.00)	0.90805
Fracture	genus.Victivallis.id.2256.summary.txt.gz	Simple mode	11	0.00334984	1.00146	0.994903	1.00805	1.00 (0.99-1.01)	0.673165
Fracture	genus.Victivallis.id.2256.summary.txt.gz	Weighted mode	11	0.00332076	1.00146	0.994959	1.008	1.00 (0.99-1.01)	0.670496
Fracture	order.Actinomycetales.id.420.summary.txt.gz	MR Egger	5	0.00872884	1.00319	0.986173	1.0205	1.00 (0.99-1.02)	0.73938
Fracture	order.Actinomycetales.id.420.summary.txt.gz	Weighted median	5	0.00399025	0.998342	0.990565	1.00618	1.00 (0.99-1.01)	0.677556
Fracture	order.Actinomycetales.id.420.summary.txt.gz	Inverse variance weighted	5	0.00340919	0.997351	0.990709	1.00404	1.00 (0.99-1.00)	0.436556
Fracture	order.Actinomycetales.id.420.summary.txt.gz	Simple mode	5	0.00570007	0.999125	0.988025	1.01035	1.00 (0.99-1.01)	0.885352
Fracture	order.Actinomycetales.id.420.summary.txt.gz	Weighted mode	5	0.00530959	0.999913	0.989562	1.01037	1.00 (0.99-1.01)	0.987776
Fracture	order.Bacillales.id.1674.summary.txt.gz	MR Egger	9	0.0125588	1.01166	0.987065	1.03687	1.01 (0.99-1.04)	0.386577
Fracture	order.Bacillales.id.1674.summary.txt.gz	Weighted median	9	0.00264622	0.999881	0.994709	1.00508	1.00 (0.99-1.01)	0.96426
Fracture	order.Bacillales.id.1674.summary.txt.gz	Inverse variance weighted	9	0.00269948	0.99908	0.993808	1.00438	1.00 (0.99-1.00)	0.733097
Fracture	order.Bacillales.id.1674.summary.txt.gz	Simple mode	9	0.00399794	0.999355	0.991555	1.00722	1.00 (0.99-1.01)	0.875772
Fracture	order.Bacillales.id.1674.summary.txt.gz	Weighted mode	9	0.00389418	0.999442	0.991842	1.0071	1.00 (0.99-1.01)	0.889489
Fracture	order.Bacteroidales.id.913.summary.txt.gz	MR Egger	14	0.00871742	0.997941	0.981035	1.01514	1.00 (0.98-1.02)	0.817075
Fracture	order.Bacteroidales.id.913.summary.txt.gz	Weighted median	14	0.00450306	1.00476	0.995934	1.01367	1.00 (1.00-1.01)	0.291303
Fracture	order.Bacteroidales.id.913.summary.txt.gz	Inverse variance weighted	14	0.00392794	1.00084	0.99316	1.00857	1.00 (0.99-1.01)	0.83153
Fracture	order.Bacteroidales.id.913.summary.txt.gz	Simple mode	14	0.00828735	1.00841	0.992164	1.02492	1.01 (0.99-1.02)	0.330612
Fracture	order.Bacteroidales.id.913.summary.txt.gz	Weighted mode	14	0.0062395	1.00727	0.995022	1.01966	1.01 (1.00-1.02)	0.26684
Fracture	order.Bifidobacteriales.id.432.summary.txt.gz	MR Egger	21	0.00790411	1.00075	0.985368	1.01638	1.00 (0.99-1.02)	0.925175
Fracture	order.Bifidobacteriales.id.432.summary.txt.gz	Weighted median	21	0.0032366	0.999208	0.992889	1.00557	1.00 (0.99-1.01)	0.806644
Fracture	order.Bifidobacteriales.id.432.summary.txt.gz	Inverse variance weighted	21	0.00225625	0.999273	0.994864	1.0037	1.00 (0.99-1.00)	0.747364
Fracture	order.Bifidobacteriales.id.432.summary.txt.gz	Simple mode	21	0.00509203	1.00429	0.99432	1.01437	1.00 (0.99-1.01)	0.410069
Fracture	order.Bifidobacteriales.id.432.summary.txt.gz	Weighted mode	21	0.00411521	1.00058	0.992546	1.00869	1.00 (0.99-1.01)	0.888668
Fracture	order.Burkholderiales.id.2874.summary.txt.gz	MR Egger	11	0.0159536	0.99542	0.964776	1.02704	1.00 (0.96-1.03)	0.780066
Fracture	order.Burkholderiales.id.2874.summary.txt.gz	Weighted median	11	0.0052668	0.991589	0.981406	1.00188	0.99 (0.98-1.00)	0.108786
Fracture	order.Burkholderiales.id.2874.summary.txt.gz	Inverse variance weighted	11	0.00454816	0.996151	0.98731	1.00507	1.00 (0.99-1.01)	0.396497
Fracture	order.Burkholderiales.id.2874.summary.txt.gz	Simple mode	11	0.0105535	0.988637	0.968398	1.0093	0.99 (0.97-1.01)	0.304307
Fracture	order.Burkholderiales.id.2874.summary.txt.gz	Weighted mode	11	0.0100106	0.989567	0.97034	1.00917	0.99 (0.97-1.01)	0.319442
Fracture	order.Clostridiales.id.1863.summary.txt.gz	MR Egger	13	0.0177745	0.993754	0.95973	1.02898	0.99 (0.96-1.03)	0.731118
Fracture	order.Clostridiales.id.1863.summary.txt.gz	Weighted median	13	0.00479141	0.994792	0.985493	1.00418	0.99 (0.99-1.00)	0.27579
Fracture	order.Clostridiales.id.1863.summary.txt.gz	Inverse variance weighted	13	0.00356378	0.994825	0.9879	1.0018	0.99 (0.99-1.00)	0.145405
Fracture	order.Clostridiales.id.1863.summary.txt.gz	Simple mode	13	0.00883293	0.991564	0.974545	1.00888	0.99 (0.97-1.01)	0.356405
Fracture	order.Clostridiales.id.1863.summary.txt.gz	Weighted mode	13	0.00792301	0.992018	0.976732	1.00754	0.99 (0.98-1.01)	0.331739
Fracture	order.Coriobacteriales.id.810.summary.txt.gz	MR Egger	18	0.014097	1.02497	0.997034	1.05368	1.02 (1.00-1.05)	0.0993989
Fracture	order.Coriobacteriales.id.810.summary.txt.gz	Weighted median	18	0.00410254	1.0049	0.996851	1.01301	1.00 (1.00-1.01)	0.233541
Fracture	order.Coriobacteriales.id.810.summary.txt.gz	Inverse variance weighted	18	0.00357009	1.00447	0.997466	1.01152	1.00 (1.00-1.01)	0.211565
Fracture	order.Coriobacteriales.id.810.summary.txt.gz	Simple mode	18	0.00781449	1.00739	0.99208	1.02294	1.01 (0.99-1.02)	0.359165
Fracture	order.Coriobacteriales.id.810.summary.txt.gz	Weighted mode	18	0.00758331	1.00718	0.992317	1.02226	1.01 (0.99-1.02)	0.358918
Fracture	order.Desulfovibrionales.id.3156.summary.txt.gz	MR Egger	12	0.00824442	1.00359	0.987506	1.01994	1.00 (0.99-1.02)	0.672804
Fracture	order.Desulfovibrionales.id.3156.summary.txt.gz	Weighted median	12	0.00418877	0.995425	0.987286	1.00363	1.00 (0.99-1.00)	0.273663
Fracture	order.Desulfovibrionales.id.3156.summary.txt.gz	Inverse variance weighted	12	0.00310744	0.995861	0.989814	1.00195	1.00 (0.99-1.00)	0.181981
Fracture	order.Desulfovibrionales.id.3156.summary.txt.gz	Simple mode	12	0.00660616	0.995626	0.982818	1.0086	1.00 (0.98-1.01)	0.520657
Fracture	order.Desulfovibrionales.id.3156.summary.txt.gz	Weighted mode	12	0.00498892	0.995626	0.985938	1.00541	1.00 (0.99-1.01)	0.398394
Fracture	order.Enterobacteriales.id.3468.summary.txt.gz	MR Egger	7	0.0251084	0.959076	0.91302	1.00746	0.96 (0.91-1.01)	0.156961
Fracture	order.Enterobacteriales.id.3468.summary.txt.gz	Weighted median	7	0.00574008	0.99884	0.987665	1.01014	1.00 (0.99-1.01)	0.839699
Fracture	order.Enterobacteriales.id.3468.summary.txt.gz	Inverse variance weighted	7	0.00419466	0.997878	0.989707	1.00612	1.00 (0.99-1.01)	0.612548
Fracture	order.Enterobacteriales.id.3468.summary.txt.gz	Simple mode	7	0.00799757	0.999422	0.983878	1.01521	1.00 (0.98-1.02)	0.944727
Fracture	order.Enterobacteriales.id.3468.summary.txt.gz	Weighted mode	7	0.00858035	0.992418	0.975868	1.00925	0.99 (0.98-1.01)	0.409229
Fracture	order.Erysipelotrichales.id.2148.summary.txt.gz	MR Egger	13	0.0146862	1.02439	0.995325	1.05431	1.02 (1.00-1.05)	0.129067
Fracture	order.Erysipelotrichales.id.2148.summary.txt.gz	Weighted median	13	0.00495977	1.00528	0.995551	1.0151	1.01 (1.00-1.02)	0.288683
Fracture	order.Erysipelotrichales.id.2148.summary.txt.gz	Inverse variance weighted	13	0.00349701	1.00338	0.996525	1.01028	1.00 (1.00-1.01)	0.334718
Fracture	order.Erysipelotrichales.id.2148.summary.txt.gz	Simple mode	13	0.00825306	1.00558	0.989448	1.02198	1.01 (0.99-1.02)	0.512695
Fracture	order.Erysipelotrichales.id.2148.summary.txt.gz	Weighted mode	13	0.00832802	1.00766	0.991347	1.02424	1.01 (0.99-1.02)	0.37745
Fracture	order.Gastranaerophilales.id.1591.summary.txt.gz	MR Egger	9	0.00669524	1.00438	0.991286	1.01765	1.00 (0.99-1.02)	0.53478
Fracture	order.Gastranaerophilales.id.1591.summary.txt.gz	Weighted median	9	0.00313276	1.00002	0.993897	1.00618	1.00 (0.99-1.01)	0.995213
Fracture	order.Gastranaerophilales.id.1591.summary.txt.gz	Inverse variance weighted	9	0.00232174	1.0001	0.995558	1.00466	1.00 (1.00-1.00)	0.966207
Fracture	order.Gastranaerophilales.id.1591.summary.txt.gz	Simple mode	9	0.00519799	0.999932	0.989796	1.01017	1.00 (0.99-1.01)	0.98981
Fracture	order.Gastranaerophilales.id.1591.summary.txt.gz	Weighted mode	9	0.00502336	1.00012	0.990326	1.01002	1.00 (0.99-1.01)	0.980832
Fracture	order.Lactobacillales.id.1800.summary.txt.gz	MR Egger	15	0.00867552	1.00502	0.988072	1.02225	1.01 (0.99-1.02)	0.573889
Fracture	order.Lactobacillales.id.1800.summary.txt.gz	Weighted median	15	0.00425193	1.00207	0.993755	1.01046	1.00 (0.99-1.01)	0.626509
Fracture	order.Lactobacillales.id.1800.summary.txt.gz	Inverse variance weighted	15	0.00332801	0.997513	0.991028	1.00404	1.00 (0.99-1.00)	0.454404
Fracture	order.Lactobacillales.id.1800.summary.txt.gz	Simple mode	15	0.00756985	1.00204	0.987285	1.01702	1.00 (0.99-1.02)	0.791471
Fracture	order.Lactobacillales.id.1800.summary.txt.gz	Weighted mode	15	0.0062425	1.00287	0.990677	1.01522	1.00 (0.99-1.02)	0.652969
Fracture	order.Methanobacteriales.id.120.summary.txt.gz	MR Egger	10	0.00986157	0.989868	0.970919	1.00919	0.99 (0.97-1.01)	0.331977
Fracture	order.Methanobacteriales.id.120.summary.txt.gz	Weighted median	10	0.00253866	0.997848	0.992895	1.00283	1.00 (0.99-1.00)	0.396008
Fracture	order.Methanobacteriales.id.120.summary.txt.gz	Inverse variance weighted	10	0.00238736	1.00049	0.995816	1.00518	1.00 (1.00-1.01)	0.838623
Fracture	order.Methanobacteriales.id.120.summary.txt.gz	Simple mode	10	0.00389992	0.997329	0.989735	1.00498	1.00 (0.99-1.00)	0.510145
Fracture	order.Methanobacteriales.id.120.summary.txt.gz	Weighted mode	10	0.00383109	0.997481	0.990019	1.005	1.00 (0.99-1.00)	0.526819
Fracture	order.MollicutesRF9.id.11579.summary.txt.gz	MR Egger	14	0.00732991	1.00756	0.993188	1.02214	1.01 (0.99-1.02)	0.324473
Fracture	order.MollicutesRF9.id.11579.summary.txt.gz	Weighted median	14	0.00347262	1.00135	0.994555	1.00819	1.00 (0.99-1.01)	0.698266
Fracture	order.MollicutesRF9.id.11579.summary.txt.gz	Inverse variance weighted	14	0.00252245	0.999988	0.995056	1.00494	1.00 (1.00-1.00)	0.996205
Fracture	order.MollicutesRF9.id.11579.summary.txt.gz	Simple mode	14	0.0060011	1.00214	0.990424	1.014	1.00 (0.99-1.01)	0.727064
Fracture	order.MollicutesRF9.id.11579.summary.txt.gz	Weighted mode	14	0.00546057	1.00093	0.990278	1.0117	1.00 (0.99-1.01)	0.866905
Fracture	order.NB1n.id.3953.summary.txt.gz	MR Egger	14	0.00783478	1.02453	1.00891	1.04038	1.02 (1.01-1.04)	0.00931691
Fracture	order.NB1n.id.3953.summary.txt.gz	Weighted median	14	0.00275351	1.00122	0.995829	1.00664	1.00 (1.00-1.01)	0.658473
Fracture	order.NB1n.id.3953.summary.txt.gz	Inverse variance weighted	14	0.00242235	0.999585	0.994851	1.00434	1.00 (0.99-1.00)	0.864087
Fracture	order.NB1n.id.3953.summary.txt.gz	Simple mode	14	0.00527178	1.00426	0.993941	1.01469	1.00 (0.99-1.01)	0.434099
Fracture	order.NB1n.id.3953.summary.txt.gz	Weighted mode	14	0.00499969	1.00416	0.994363	1.01404	1.00 (0.99-1.01)	0.421881
Fracture	order.Pasteurellales.id.3688.summary.txt.gz	MR Egger	14	0.00482668	0.996124	0.986745	1.00559	1.00 (0.99-1.01)	0.436684
Fracture	order.Pasteurellales.id.3688.summary.txt.gz	Weighted median	14	0.00288315	1.00062	0.994986	1.00629	1.00 (0.99-1.01)	0.82863
Fracture	order.Pasteurellales.id.3688.summary.txt.gz	Inverse variance weighted	14	0.0021128	1.00087	0.996739	1.00503	1.00 (1.00-1.01)	0.678942
Fracture	order.Pasteurellales.id.3688.summary.txt.gz	Simple mode	14	0.00509625	1.00056	0.990615	1.0106	1.00 (0.99-1.01)	0.914293
Fracture	order.Pasteurellales.id.3688.summary.txt.gz	Weighted mode	14	0.00430471	1.00045	0.992046	1.00893	1.00 (0.99-1.01)	0.918064
Fracture	order.Rhodospirillales.id.2667.summary.txt.gz	MR Egger	14	0.0105889	0.988103	0.967807	1.00882	0.99 (0.97-1.01)	0.280449
Fracture	order.Rhodospirillales.id.2667.summary.txt.gz	Weighted median	14	0.00296282	1.0036	0.997793	1.00945	1.00 (1.00-1.01)	0.224695
Fracture	order.Rhodospirillales.id.2667.summary.txt.gz	Inverse variance weighted	14	0.00232144	0.999815	0.995276	1.00437	1.00 (1.00-1.00)	0.93636
Fracture	order.Rhodospirillales.id.2667.summary.txt.gz	Simple mode	14	0.00536204	1.00484	0.994333	1.01545	1.00 (0.99-1.02)	0.384433
Fracture	order.Rhodospirillales.id.2667.summary.txt.gz	Weighted mode	14	0.00485819	1.00474	0.995215	1.01435	1.00 (1.00-1.01)	0.348416
Fracture	order.Selenomonadales.id.2165.summary.txt.gz	MR Egger	12	0.0109331	0.996971	0.975835	1.01857	1.00 (0.98-1.02)	0.787097
Fracture	order.Selenomonadales.id.2165.summary.txt.gz	Weighted median	12	0.00460575	1.00182	0.992813	1.0109	1.00 (0.99-1.01)	0.69371
Fracture	order.Selenomonadales.id.2165.summary.txt.gz	Inverse variance weighted	12	0.0034758	0.997404	0.990632	1.00422	1.00 (0.99-1.00)	0.454477
Fracture	order.Selenomonadales.id.2165.summary.txt.gz	Simple mode	12	0.0071978	1.00344	0.989379	1.01769	1.00 (0.99-1.02)	0.643033
Fracture	order.Selenomonadales.id.2165.summary.txt.gz	Weighted mode	12	0.0069366	1.00282	0.989278	1.01655	1.00 (0.99-1.02)	0.6926
Fracture	order.Verrucomicrobiales.id.4030.summary.txt.gz	MR Egger	12	0.0126409	1.00918	0.984488	1.0345	1.01 (0.98-1.03)	0.486089
Fracture	order.Verrucomicrobiales.id.4030.summary.txt.gz	Weighted median	12	0.00409578	1.00068	0.992683	1.00875	1.00 (0.99-1.01)	0.867345
Fracture	order.Verrucomicrobiales.id.4030.summary.txt.gz	Inverse variance weighted	12	0.00346089	0.999459	0.992703	1.00626	1.00 (0.99-1.01)	0.87585
Fracture	order.Verrucomicrobiales.id.4030.summary.txt.gz	Simple mode	12	0.00677156	1.00617	0.992906	1.01962	1.01 (0.99-1.02)	0.382993
Fracture	order.Verrucomicrobiales.id.4030.summary.txt.gz	Weighted mode	12	0.00639856	1.00511	0.992579	1.01779	1.01 (0.99-1.02)	0.442967
Fracture	order.Victivallales.id.2254.summary.txt.gz	MR Egger	8	0.00753471	0.984575	0.970142	0.999224	0.98 (0.97-1.00)	0.0846942
Fracture	order.Victivallales.id.2254.summary.txt.gz	Weighted median	8	0.00299481	0.997574	0.991736	1.00345	1.00 (0.99-1.00)	0.417366
Fracture	order.Victivallales.id.2254.summary.txt.gz	Inverse variance weighted	8	0.00240836	0.998502	0.9938	1.00323	1.00 (0.99-1.00)	0.533757
Fracture	order.Victivallales.id.2254.summary.txt.gz	Simple mode	8	0.0047387	0.997276	0.988056	1.00658	1.00 (0.99-1.01)	0.582905
Fracture	order.Victivallales.id.2254.summary.txt.gz	Weighted mode	8	0.00479794	0.997187	0.987854	1.00661	1.00 (0.99-1.01)	0.575598
Fracture	family.Acidaminococcaceae.id.2166.summary.txt.gz	MR Egger	7	0.0113982	1.00599	0.983766	1.02872	1.01 (0.98-1.03)	0.622642
Fracture	family.Acidaminococcaceae.id.2166.summary.txt.gz	Weighted median	7	0.00483121	1.00138	0.991947	1.01091	1.00 (0.99-1.01)	0.774605
Fracture	family.Acidaminococcaceae.id.2166.summary.txt.gz	Inverse variance weighted	7	0.00372325	1.001	0.993719	1.00833	1.00 (0.99-1.01)	0.788882
Fracture	family.Acidaminococcaceae.id.2166.summary.txt.gz	Simple mode	7	0.00724442	1.0007	0.986595	1.01501	1.00 (0.99-1.02)	0.925832
Fracture	family.Acidaminococcaceae.id.2166.summary.txt.gz	Weighted mode	7	0.00697147	1.00113	0.987548	1.01491	1.00 (0.99-1.01)	0.876164
Fracture	family.Actinomycetaceae.id.421.summary.txt.gz	MR Egger	5	0.00871864	1.0032	0.986204	1.02049	1.00 (0.99-1.02)	0.738239
Fracture	family.Actinomycetaceae.id.421.summary.txt.gz	Weighted median	5	0.00405076	0.998351	0.990456	1.00631	1.00 (0.99-1.01)	0.683692
Fracture	family.Actinomycetaceae.id.421.summary.txt.gz	Inverse variance weighted	5	0.00340466	0.997357	0.990723	1.00403	1.00 (0.99-1.00)	0.436917
Fracture	family.Actinomycetaceae.id.421.summary.txt.gz	Simple mode	5	0.00549023	0.999161	0.988467	1.00997	1.00 (0.99-1.01)	0.885904
Fracture	family.Actinomycetaceae.id.421.summary.txt.gz	Weighted mode	5	0.00527474	0.999904	0.98962	1.01029	1.00 (0.99-1.01)	0.986322
Fracture	family.Alcaligenaceae.id.2875.summary.txt.gz	MR Egger	15	0.0141158	0.985675	0.958778	1.01333	0.99 (0.96-1.01)	0.325348
Fracture	family.Alcaligenaceae.id.2875.summary.txt.gz	Weighted median	15	0.00444843	0.993603	0.984977	1.0023	0.99 (0.98-1.00)	0.149096
Fracture	family.Alcaligenaceae.id.2875.summary.txt.gz	Inverse variance weighted	15	0.00323555	0.994798	0.98851	1.00113	0.99 (0.99-1.00)	0.106993
Fracture	family.Alcaligenaceae.id.2875.summary.txt.gz	Simple mode	15	0.00809308	0.988749	0.973189	1.00456	0.99 (0.97-1.00)	0.183845
Fracture	family.Alcaligenaceae.id.2875.summary.txt.gz	Weighted mode	15	0.00837427	0.988901	0.972802	1.00527	0.99 (0.97-1.01)	0.203895
Fracture	family.Bacteroidaceae.id.917.summary.txt.gz	MR Egger	9	0.0384027	0.986169	0.914665	1.06326	0.99 (0.91-1.06)	0.727549
Fracture	family.Bacteroidaceae.id.917.summary.txt.gz	Weighted median	9	0.0067379	1.00061	0.987481	1.01391	1.00 (0.99-1.01)	0.928022
Fracture	family.Bacteroidaceae.id.917.summary.txt.gz	Inverse variance weighted	9	0.00691793	1.00229	0.988792	1.01597	1.00 (0.99-1.02)	0.740885
Fracture	family.Bacteroidaceae.id.917.summary.txt.gz	Simple mode	9	0.01046	0.992634	0.97249	1.01319	0.99 (0.97-1.01)	0.499723
Fracture	family.Bacteroidaceae.id.917.summary.txt.gz	Weighted mode	9	0.0101504	0.993453	0.973884	1.01342	0.99 (0.97-1.01)	0.535674
Fracture	family.BacteroidalesS24.7group.id.11173.summary.txt.gz	MR Egger	9	0.0157899	1.0188	0.987756	1.05083	1.02 (0.99-1.05)	0.276625
Fracture	family.BacteroidalesS24.7group.id.11173.summary.txt.gz	Weighted median	9	0.00354412	1.00412	0.997174	1.01112	1.00 (1.00-1.01)	0.245462
Fracture	family.BacteroidalesS24.7group.id.11173.summary.txt.gz	Inverse variance weighted	9	0.00334964	1.0066	1.00002	1.01323	1.01 (1.00-1.01)	0.0493895
Fracture	family.BacteroidalesS24.7group.id.11173.summary.txt.gz	Simple mode	9	0.00563084	1.00348	0.992467	1.01462	1.00 (0.99-1.01)	0.554254
Fracture	family.BacteroidalesS24.7group.id.11173.summary.txt.gz	Weighted mode	9	0.00535381	1.00158	0.991122	1.01214	1.00 (0.99-1.01)	0.77597
Fracture	family.Bifidobacteriaceae.id.433.summary.txt.gz	MR Egger	21	0.00790411	1.00075	0.985368	1.01638	1.00 (0.99-1.02)	0.925175
Fracture	family.Bifidobacteriaceae.id.433.summary.txt.gz	Weighted median	21	0.00327171	0.999208	0.992821	1.00564	1.00 (0.99-1.01)	0.808678
Fracture	family.Bifidobacteriaceae.id.433.summary.txt.gz	Inverse variance weighted	21	0.00225625	0.999273	0.994864	1.0037	1.00 (0.99-1.00)	0.747364
Fracture	family.Bifidobacteriaceae.id.433.summary.txt.gz	Simple mode	21	0.00535621	1.00429	0.993806	1.01489	1.00 (0.99-1.01)	0.433165
Fracture	family.Bifidobacteriaceae.id.433.summary.txt.gz	Weighted mode	21	0.00416614	1.00058	0.992447	1.00879	1.00 (0.99-1.01)	0.89002
Fracture	family.Christensenellaceae.id.1866.summary.txt.gz	MR Egger	11	0.00689437	0.9969	0.983519	1.01046	1.00 (0.98-1.01)	0.663108
Fracture	family.Christensenellaceae.id.1866.summary.txt.gz	Weighted median	11	0.00439966	0.997826	0.989259	1.00647	1.00 (0.99-1.01)	0.620895
Fracture	family.Christensenellaceae.id.1866.summary.txt.gz	Inverse variance weighted	11	0.00324031	0.996096	0.989789	1.00244	1.00 (0.99-1.00)	0.227318
Fracture	family.Christensenellaceae.id.1866.summary.txt.gz	Simple mode	11	0.00676867	0.998687	0.985525	1.01202	1.00 (0.99-1.01)	0.849962
Fracture	family.Christensenellaceae.id.1866.summary.txt.gz	Weighted mode	11	0.0064287	0.999518	0.987003	1.01219	1.00 (0.99-1.01)	0.941757
Fracture	family.Clostridiaceae1.id.1869.summary.txt.gz	MR Egger	10	0.00969029	0.993074	0.97439	1.01212	0.99 (0.97-1.01)	0.493628
Fracture	family.Clostridiaceae1.id.1869.summary.txt.gz	Weighted median	10	0.00471315	1.00399	0.99476	1.01331	1.00 (0.99-1.01)	0.397939
Fracture	family.Clostridiaceae1.id.1869.summary.txt.gz	Inverse variance weighted	10	0.0034043	1.00074	0.994089	1.00744	1.00 (0.99-1.01)	0.826953
Fracture	family.Clostridiaceae1.id.1869.summary.txt.gz	Simple mode	10	0.00676627	1.00502	0.991775	1.01843	1.01 (0.99-1.02)	0.478489
Fracture	family.Clostridiaceae1.id.1869.summary.txt.gz	Weighted mode	10	0.00583215	1.00408	0.992672	1.01563	1.00 (0.99-1.02)	0.502248
Fracture	family.ClostridialesvadinBB60group.id.11286.summary.txt.gz	MR Egger	15	0.00672583	0.987648	0.974714	1.00075	0.99 (0.97-1.00)	0.0874892
Fracture	family.ClostridialesvadinBB60group.id.11286.summary.txt.gz	Weighted median	15	0.00346873	0.998147	0.991384	1.00496	1.00 (0.99-1.00)	0.5929
Fracture	family.ClostridialesvadinBB60group.id.11286.summary.txt.gz	Inverse variance weighted	15	0.00253444	0.998093	0.993148	1.00306	1.00 (0.99-1.00)	0.451421
Fracture	family.ClostridialesvadinBB60group.id.11286.summary.txt.gz	Simple mode	15	0.00649472	0.996576	0.98397	1.00934	1.00 (0.98-1.01)	0.605698
Fracture	family.ClostridialesvadinBB60group.id.11286.summary.txt.gz	Weighted mode	15	0.00638798	0.996347	0.98395	1.0089	1.00 (0.98-1.01)	0.575771
Fracture	family.Coriobacteriaceae.id.811.summary.txt.gz	MR Egger	18	0.014097	1.02497	0.997034	1.05368	1.02 (1.00-1.05)	0.0993989
Fracture	family.Coriobacteriaceae.id.811.summary.txt.gz	Weighted median	18	0.00427489	1.0049	0.996515	1.01335	1.00 (1.00-1.01)	0.252931
Fracture	family.Coriobacteriaceae.id.811.summary.txt.gz	Inverse variance weighted	18	0.00357009	1.00447	0.997466	1.01152	1.00 (1.00-1.01)	0.211565
Fracture	family.Coriobacteriaceae.id.811.summary.txt.gz	Simple mode	18	0.00781266	1.00739	0.992083	1.02294	1.01 (0.99-1.02)	0.359055
Fracture	family.Coriobacteriaceae.id.811.summary.txt.gz	Weighted mode	18	0.00786506	1.00718	0.991769	1.02282	1.01 (0.99-1.02)	0.375973
Fracture	family.Defluviitaleaceae.id.1924.summary.txt.gz	MR Egger	12	0.0078585	1.00559	0.990224	1.0212	1.01 (0.99-1.02)	0.494038
Fracture	family.Defluviitaleaceae.id.1924.summary.txt.gz	Weighted median	12	0.00324473	1.00469	0.998325	1.0111	1.00 (1.00-1.01)	0.148965
Fracture	family.Defluviitaleaceae.id.1924.summary.txt.gz	Inverse variance weighted	12	0.0023776	1.00546	1.00079	1.01016	1.01 (1.00-1.01)	0.0218931
Fracture	family.Defluviitaleaceae.id.1924.summary.txt.gz	Simple mode	12	0.00544985	1.00564	0.994957	1.01644	1.01 (0.99-1.02)	0.324106
Fracture	family.Defluviitaleaceae.id.1924.summary.txt.gz	Weighted mode	12	0.0052147	1.00501	0.994786	1.01533	1.01 (0.99-1.02)	0.358907
Fracture	family.Desulfovibrionaceae.id.3169.summary.txt.gz	MR Egger	10	0.00869696	1.00155	0.984621	1.01877	1.00 (0.98-1.02)	0.863158
Fracture	family.Desulfovibrionaceae.id.3169.summary.txt.gz	Weighted median	10	0.00458626	0.995588	0.986679	1.00458	1.00 (0.99-1.00)	0.334967
Fracture	family.Desulfovibrionaceae.id.3169.summary.txt.gz	Inverse variance weighted	10	0.00331176	0.997517	0.991063	1.00401	1.00 (0.99-1.00)	0.452779
Fracture	family.Desulfovibrionaceae.id.3169.summary.txt.gz	Simple mode	10	0.00591596	0.995886	0.984405	1.0075	1.00 (0.98-1.01)	0.503507
Fracture	family.Desulfovibrionaceae.id.3169.summary.txt.gz	Weighted mode	10	0.0053684	0.995791	0.985368	1.00632	1.00 (0.99-1.01)	0.452195
Fracture	family.Enterobacteriaceae.id.3469.summary.txt.gz	MR Egger	7	0.0251084	0.959076	0.91302	1.00746	0.96 (0.91-1.01)	0.156961
Fracture	family.Enterobacteriaceae.id.3469.summary.txt.gz	Weighted median	7	0.00565634	0.99884	0.987827	1.00997	1.00 (0.99-1.01)	0.837358
Fracture	family.Enterobacteriaceae.id.3469.summary.txt.gz	Inverse variance weighted	7	0.00419466	0.997878	0.989707	1.00612	1.00 (0.99-1.01)	0.612548
Fracture	family.Enterobacteriaceae.id.3469.summary.txt.gz	Simple mode	7	0.00855903	0.999422	0.982796	1.01633	1.00 (0.98-1.02)	0.948346
Fracture	family.Enterobacteriaceae.id.3469.summary.txt.gz	Weighted mode	7	0.00835877	0.992418	0.976292	1.00881	0.99 (0.98-1.01)	0.397661
Fracture	family.Erysipelotrichaceae.id.2149.summary.txt.gz	MR Egger	13	0.0146862	1.02439	0.995325	1.05431	1.02 (1.00-1.05)	0.129067
Fracture	family.Erysipelotrichaceae.id.2149.summary.txt.gz	Weighted median	13	0.00482451	1.00528	0.995815	1.01483	1.01 (1.00-1.01)	0.275377
Fracture	family.Erysipelotrichaceae.id.2149.summary.txt.gz	Inverse variance weighted	13	0.00349701	1.00338	0.996525	1.01028	1.00 (1.00-1.01)	0.334718
Fracture	family.Erysipelotrichaceae.id.2149.summary.txt.gz	Simple mode	13	0.00849205	1.00558	0.988985	1.02246	1.01 (0.99-1.02)	0.524421
Fracture	family.Erysipelotrichaceae.id.2149.summary.txt.gz	Weighted mode	13	0.0080678	1.00766	0.991853	1.02372	1.01 (0.99-1.02)	0.362773
Fracture	family.FamilyXI.id.1936.summary.txt.gz	MR Egger	8	0.0117873	0.995417	0.972683	1.01868	1.00 (0.97-1.02)	0.710216
Fracture	family.FamilyXI.id.1936.summary.txt.gz	Weighted median	8	0.00229702	0.998042	0.993559	1.00255	1.00 (0.99-1.00)	0.393502
Fracture	family.FamilyXI.id.1936.summary.txt.gz	Inverse variance weighted	8	0.00184273	0.999423	0.99582	1.00304	1.00 (1.00-1.00)	0.754208
Fracture	family.FamilyXI.id.1936.summary.txt.gz	Simple mode	8	0.00384962	0.996771	0.989279	1.00432	1.00 (0.99-1.00)	0.428656
Fracture	family.FamilyXI.id.1936.summary.txt.gz	Weighted mode	8	0.00394217	0.996822	0.98915	1.00455	1.00 (0.99-1.00)	0.446026
Fracture	family.FamilyXIII.id.1957.summary.txt.gz	MR Egger	11	0.0140354	0.996921	0.96987	1.02473	1.00 (0.97-1.02)	0.830998
Fracture	family.FamilyXIII.id.1957.summary.txt.gz	Weighted median	11	0.0049728	0.995389	0.985734	1.00514	1.00 (0.99-1.01)	0.352661
Fracture	family.FamilyXIII.id.1957.summary.txt.gz	Inverse variance weighted	11	0.00396243	1.00021	0.992472	1.00801	1.00 (0.99-1.01)	0.957812
Fracture	family.FamilyXIII.id.1957.summary.txt.gz	Simple mode	11	0.00962613	0.991193	0.972668	1.01007	0.99 (0.97-1.01)	0.379771
Fracture	family.FamilyXIII.id.1957.summary.txt.gz	Weighted mode	11	0.00772462	0.992613	0.977698	1.00776	0.99 (0.98-1.01)	0.359764
Fracture	family.Lachnospiraceae.id.1987.summary.txt.gz	MR Egger	17	0.0071813	0.982736	0.969001	0.996667	0.98 (0.97-1.00)	0.0284036
Fracture	family.Lachnospiraceae.id.1987.summary.txt.gz	Weighted median	17	0.00423023	0.996374	0.988147	1.00467	1.00 (0.99-1.00)	0.390461
Fracture	family.Lachnospiraceae.id.1987.summary.txt.gz	Inverse variance weighted	17	0.00341424	0.999705	0.993037	1.00642	1.00 (0.99-1.01)	0.931112
Fracture	family.Lachnospiraceae.id.1987.summary.txt.gz	Simple mode	17	0.00782468	0.996654	0.981486	1.01206	1.00 (0.98-1.01)	0.674116
Fracture	family.Lachnospiraceae.id.1987.summary.txt.gz	Weighted mode	17	0.00599286	0.9932	0.981602	1.00493	0.99 (0.98-1.00)	0.271648
Fracture	family.Lactobacillaceae.id.1836.summary.txt.gz	MR Egger	10	0.00629181	1.0032	0.990908	1.01565	1.00 (0.99-1.02)	0.624926
Fracture	family.Lactobacillaceae.id.1836.summary.txt.gz	Weighted median	10	0.00326555	0.999105	0.992731	1.00552	1.00 (0.99-1.01)	0.783955
Fracture	family.Lactobacillaceae.id.1836.summary.txt.gz	Inverse variance weighted	10	0.00231236	1.00137	0.996845	1.00592	1.00 (1.00-1.01)	0.552934
Fracture	family.Lactobacillaceae.id.1836.summary.txt.gz	Simple mode	10	0.00458929	0.997911	0.988975	1.00693	1.00 (0.99-1.01)	0.659356
Fracture	family.Lactobacillaceae.id.1836.summary.txt.gz	Weighted mode	10	0.00426837	0.997188	0.98888	1.00557	1.00 (0.99-1.01)	0.525925
Fracture	family.Methanobacteriaceae.id.121.summary.txt.gz	MR Egger	10	0.00986157	0.989868	0.970919	1.00919	0.99 (0.97-1.01)	0.331977
Fracture	family.Methanobacteriaceae.id.121.summary.txt.gz	Weighted median	10	0.00248571	0.997848	0.992998	1.00272	1.00 (0.99-1.00)	0.386023
Fracture	family.Methanobacteriaceae.id.121.summary.txt.gz	Inverse variance weighted	10	0.00238736	1.00049	0.995816	1.00518	1.00 (1.00-1.01)	0.838623
Fracture	family.Methanobacteriaceae.id.121.summary.txt.gz	Simple mode	10	0.00397725	0.997329	0.989585	1.00513	1.00 (0.99-1.01)	0.518205
Fracture	family.Methanobacteriaceae.id.121.summary.txt.gz	Weighted mode	10	0.00404758	0.997481	0.989599	1.00543	1.00 (0.99-1.01)	0.548682
Fracture	family.Oxalobacteraceae.id.2966.summary.txt.gz	MR Egger	14	0.00786849	1.00505	0.989666	1.02067	1.01 (0.99-1.02)	0.534323
Fracture	family.Oxalobacteraceae.id.2966.summary.txt.gz	Weighted median	14	0.0024766	1.00183	0.996981	1.00671	1.00 (1.00-1.01)	0.459854
Fracture	family.Oxalobacteraceae.id.2966.summary.txt.gz	Inverse variance weighted	14	0.00192584	1.00087	0.997102	1.00466	1.00 (1.00-1.00)	0.650461
Fracture	family.Oxalobacteraceae.id.2966.summary.txt.gz	Simple mode	14	0.00441349	1.00233	0.993697	1.01104	1.00 (0.99-1.01)	0.606856
Fracture	family.Oxalobacteraceae.id.2966.summary.txt.gz	Weighted mode	14	0.00471109	1.00215	0.992935	1.01144	1.00 (0.99-1.01)	0.656563
Fracture	family.Pasteurellaceae.id.3689.summary.txt.gz	MR Egger	14	0.00482668	0.996124	0.986745	1.00559	1.00 (0.99-1.01)	0.436684
Fracture	family.Pasteurellaceae.id.3689.summary.txt.gz	Weighted median	14	0.00309788	1.00062	0.994567	1.00672	1.00 (0.99-1.01)	0.840343
Fracture	family.Pasteurellaceae.id.3689.summary.txt.gz	Inverse variance weighted	14	0.0021128	1.00087	0.996739	1.00503	1.00 (1.00-1.01)	0.678942
Fracture	family.Pasteurellaceae.id.3689.summary.txt.gz	Simple mode	14	0.00491744	1.00056	0.990962	1.01025	1.00 (0.99-1.01)	0.911191
Fracture	family.Pasteurellaceae.id.3689.summary.txt.gz	Weighted mode	14	0.00428172	1.00045	0.992091	1.00888	1.00 (0.99-1.01)	0.917626
Fracture	family.Peptococcaceae.id.2024.summary.txt.gz	MR Egger	10	0.00717208	1.00182	0.987832	1.016	1.00 (0.99-1.02)	0.806685
Fracture	family.Peptococcaceae.id.2024.summary.txt.gz	Weighted median	10	0.00357352	1.00269	0.995687	1.00973	1.00 (1.00-1.01)	0.452968
Fracture	family.Peptococcaceae.id.2024.summary.txt.gz	Inverse variance weighted	10	0.00274507	1.00098	0.995608	1.00638	1.00 (1.00-1.01)	0.721411
Fracture	family.Peptococcaceae.id.2024.summary.txt.gz	Simple mode	10	0.00508176	1.00286	0.992924	1.0129	1.00 (0.99-1.01)	0.587429
Fracture	family.Peptococcaceae.id.2024.summary.txt.gz	Weighted mode	10	0.00508405	1.00504	0.99507	1.0151	1.01 (1.00-1.02)	0.34899
Fracture	family.Peptostreptococcaceae.id.2042.summary.txt.gz	MR Egger	14	0.00627598	1.00124	0.988997	1.01363	1.00 (0.99-1.01)	0.847028
Fracture	family.Peptostreptococcaceae.id.2042.summary.txt.gz	Weighted median	14	0.00386996	1.00304	0.995459	1.01068	1.00 (1.00-1.01)	0.433009
Fracture	family.Peptostreptococcaceae.id.2042.summary.txt.gz	Inverse variance weighted	14	0.0027601	1.003	0.997588	1.00844	1.00 (1.00-1.01)	0.277973
Fracture	family.Peptostreptococcaceae.id.2042.summary.txt.gz	Simple mode	14	0.00597069	1.00339	0.991714	1.0152	1.00 (0.99-1.02)	0.580729
Fracture	family.Peptostreptococcaceae.id.2042.summary.txt.gz	Weighted mode	14	0.00462964	1.0031	0.994042	1.01225	1.00 (0.99-1.01)	0.515077
Fracture	family.Porphyromonadaceae.id.943.summary.txt.gz	MR Egger	10	0.0155015	0.990896	0.961242	1.02146	0.99 (0.96-1.02)	0.571481
Fracture	family.Porphyromonadaceae.id.943.summary.txt.gz	Weighted median	10	0.00543781	1.00132	0.990708	1.01205	1.00 (0.99-1.01)	0.807788
Fracture	family.Porphyromonadaceae.id.943.summary.txt.gz	Inverse variance weighted	10	0.00402839	1.0039	0.996	1.01185	1.00 (1.00-1.01)	0.334466
Fracture	family.Porphyromonadaceae.id.943.summary.txt.gz	Simple mode	10	0.0100179	0.994515	0.975178	1.01424	0.99 (0.98-1.01)	0.596332
Fracture	family.Porphyromonadaceae.id.943.summary.txt.gz	Weighted mode	10	0.00914421	0.994068	0.976411	1.01205	0.99 (0.98-1.01)	0.531559
Fracture	family.Prevotellaceae.id.960.summary.txt.gz	MR Egger	16	0.011567	1.01226	0.989573	1.03548	1.01 (0.99-1.04)	0.309817
Fracture	family.Prevotellaceae.id.960.summary.txt.gz	Weighted median	16	0.00402429	1.00397	0.99608	1.01192	1.00 (1.00-1.01)	0.325084
Fracture	family.Prevotellaceae.id.960.summary.txt.gz	Inverse variance weighted	16	0.00319518	1.00462	0.998348	1.01093	1.00 (1.00-1.01)	0.149145
Fracture	family.Prevotellaceae.id.960.summary.txt.gz	Simple mode	16	0.00697614	1.00497	0.991323	1.01881	1.00 (0.99-1.02)	0.488132
Fracture	family.Prevotellaceae.id.960.summary.txt.gz	Weighted mode	16	0.00662903	1.00422	0.991257	1.01735	1.00 (0.99-1.02)	0.534845
Fracture	family.Rhodospirillaceae.id.2717.summary.txt.gz	MR Egger	15	0.0121715	0.982793	0.959625	1.00652	0.98 (0.96-1.01)	0.177431
Fracture	family.Rhodospirillaceae.id.2717.summary.txt.gz	Weighted median	15	0.00322252	1.00354	0.997221	1.0099	1.00 (1.00-1.01)	0.272911
Fracture	family.Rhodospirillaceae.id.2717.summary.txt.gz	Inverse variance weighted	15	0.00263631	0.99978	0.994627	1.00496	1.00 (0.99-1.00)	0.933449
Fracture	family.Rhodospirillaceae.id.2717.summary.txt.gz	Simple mode	15	0.00537628	1.00273	0.992222	1.01336	1.00 (0.99-1.01)	0.619573
Fracture	family.Rhodospirillaceae.id.2717.summary.txt.gz	Weighted mode	15	0.00513871	1.00245	0.992405	1.0126	1.00 (0.99-1.01)	0.641176
Fracture	family.Rikenellaceae.id.967.summary.txt.gz	MR Egger	21	0.00975382	1.00616	0.987105	1.02558	1.01 (0.99-1.03)	0.536624
Fracture	family.Rikenellaceae.id.967.summary.txt.gz	Weighted median	21	0.00388322	1.00618	0.998551	1.01387	1.01 (1.00-1.01)	0.112614
Fracture	family.Rikenellaceae.id.967.summary.txt.gz	Inverse variance weighted	21	0.0030677	1.00353	0.997513	1.00958	1.00 (1.00-1.01)	0.250852
Fracture	family.Rikenellaceae.id.967.summary.txt.gz	Simple mode	21	0.0087497	1.01105	0.993857	1.02854	1.01 (0.99-1.03)	0.223681
Fracture	family.Rikenellaceae.id.967.summary.txt.gz	Weighted mode	21	0.0085721	1.01162	0.99477	1.02877	1.01 (0.99-1.03)	0.192631
Fracture	family.Ruminococcaceae.id.2050.summary.txt.gz	MR Egger	10	0.00723876	0.99995	0.985863	1.01424	1.00 (0.99-1.01)	0.994649
Fracture	family.Ruminococcaceae.id.2050.summary.txt.gz	Weighted median	10	0.00462525	0.999659	0.990638	1.00876	1.00 (0.99-1.01)	0.941238
Fracture	family.Ruminococcaceae.id.2050.summary.txt.gz	Inverse variance weighted	10	0.0033713	0.995241	0.988686	1.00184	1.00 (0.99-1.00)	0.157031
Fracture	family.Ruminococcaceae.id.2050.summary.txt.gz	Simple mode	10	0.0081825	1.00119	0.985258	1.01737	1.00 (0.99-1.02)	0.887972
Fracture	family.Ruminococcaceae.id.2050.summary.txt.gz	Weighted mode	10	0.00580538	1.00106	0.98973	1.01251	1.00 (0.99-1.01)	0.859724
Fracture	family.Streptococcaceae.id.1850.summary.txt.gz	MR Egger	16	0.0131581	0.997224	0.971834	1.02328	1.00 (0.97-1.02)	0.835703
Fracture	family.Streptococcaceae.id.1850.summary.txt.gz	Weighted median	16	0.00440106	0.99956	0.990975	1.00822	1.00 (0.99-1.01)	0.920378
Fracture	family.Streptococcaceae.id.1850.summary.txt.gz	Inverse variance weighted	16	0.0032458	0.998403	0.992072	1.00478	1.00 (0.99-1.00)	0.622484
Fracture	family.Streptococcaceae.id.1850.summary.txt.gz	Simple mode	16	0.00912282	1.00138	0.983633	1.01945	1.00 (0.98-1.02)	0.881965
Fracture	family.Streptococcaceae.id.1850.summary.txt.gz	Weighted mode	16	0.00877497	1.00153	0.984455	1.01891	1.00 (0.98-1.02)	0.863779
Fracture	family.unknownfamily.id.1000001214.summary.txt.gz	MR Egger	9	0.00669524	1.00438	0.991286	1.01765	1.00 (0.99-1.02)	0.53478
Fracture	family.unknownfamily.id.1000001214.summary.txt.gz	Weighted median	9	0.00316066	1.00002	0.993843	1.00623	1.00 (0.99-1.01)	0.995255
Fracture	family.unknownfamily.id.1000001214.summary.txt.gz	Inverse variance weighted	9	0.00232174	1.0001	0.995558	1.00466	1.00 (1.00-1.00)	0.966207
Fracture	family.unknownfamily.id.1000001214.summary.txt.gz	Simple mode	9	0.00472443	0.999932	0.990715	1.00923	1.00 (0.99-1.01)	0.988789
Fracture	family.unknownfamily.id.1000001214.summary.txt.gz	Weighted mode	9	0.00520721	1.00012	0.989969	1.01038	1.00 (0.99-1.01)	0.981509
Fracture	family.unknownfamily.id.1000005471.summary.txt.gz	MR Egger	14	0.00732991	1.00756	0.993188	1.02214	1.01 (0.99-1.02)	0.324473
Fracture	family.unknownfamily.id.1000005471.summary.txt.gz	Weighted median	14	0.00356719	1.00135	0.99437	1.00837	1.00 (0.99-1.01)	0.705888
Fracture	family.unknownfamily.id.1000005471.summary.txt.gz	Inverse variance weighted	14	0.00252245	0.999988	0.995056	1.00494	1.00 (1.00-1.00)	0.996205
Fracture	family.unknownfamily.id.1000005471.summary.txt.gz	Simple mode	14	0.00593138	1.00214	0.99056	1.01386	1.00 (0.99-1.01)	0.724001
Fracture	family.unknownfamily.id.1000005471.summary.txt.gz	Weighted mode	14	0.00538851	1.00093	0.990418	1.01156	1.00 (0.99-1.01)	0.865145
Fracture	family.unknownfamily.id.1000006161.summary.txt.gz	MR Egger	14	0.00783478	1.02453	1.00891	1.04038	1.02 (1.01-1.04)	0.00931691
Fracture	family.unknownfamily.id.1000006161.summary.txt.gz	Weighted median	14	0.00268444	1.00122	0.995964	1.0065	1.00 (1.00-1.01)	0.650264
Fracture	family.unknownfamily.id.1000006161.summary.txt.gz	Inverse variance weighted	14	0.00242235	0.999585	0.994851	1.00434	1.00 (0.99-1.00)	0.864087
Fracture	family.unknownfamily.id.1000006161.summary.txt.gz	Simple mode	14	0.00536267	1.00426	0.993764	1.01488	1.00 (0.99-1.01)	0.441745
Fracture	family.unknownfamily.id.1000006161.summary.txt.gz	Weighted mode	14	0.00498111	1.00416	0.994399	1.01401	1.00 (0.99-1.01)	0.420195
Fracture	family.Veillonellaceae.id.2172.summary.txt.gz	MR Egger	19	0.00568211	1.00363	0.992512	1.01487	1.00 (0.99-1.01)	0.532424
Fracture	family.Veillonellaceae.id.2172.summary.txt.gz	Weighted median	19	0.00331927	1.00294	0.996432	1.00948	1.00 (1.00-1.01)	0.377223
Fracture	family.Veillonellaceae.id.2172.summary.txt.gz	Inverse variance weighted	19	0.00254029	1.00103	0.996057	1.00603	1.00 (1.00-1.01)	0.685627
Fracture	family.Veillonellaceae.id.2172.summary.txt.gz	Simple mode	19	0.00503175	1.00204	0.992203	1.01197	1.00 (0.99-1.01)	0.690651
Fracture	family.Veillonellaceae.id.2172.summary.txt.gz	Weighted mode	19	0.00446393	1.0027	0.993963	1.01151	1.00 (0.99-1.01)	0.553717
Fracture	family.Verrucomicrobiaceae.id.4036.summary.txt.gz	MR Egger	12	0.0126467	1.00915	0.984443	1.03448	1.01 (0.98-1.03)	0.487892
Fracture	family.Verrucomicrobiaceae.id.4036.summary.txt.gz	Weighted median	12	0.00402019	1.00068	0.992827	1.0086	1.00 (0.99-1.01)	0.865523
Fracture	family.Verrucomicrobiaceae.id.4036.summary.txt.gz	Inverse variance weighted	12	0.00346122	0.999456	0.992699	1.00626	1.00 (0.99-1.01)	0.875173
Fracture	family.Verrucomicrobiaceae.id.4036.summary.txt.gz	Simple mode	12	0.00696189	1.00619	0.992551	1.02001	1.01 (0.99-1.02)	0.394592
Fracture	family.Verrucomicrobiaceae.id.4036.summary.txt.gz	Weighted mode	12	0.00693736	1.00512	0.991545	1.01888	1.01 (0.99-1.02)	0.477089
Fracture	family.Victivallaceae.id.2255.summary.txt.gz	MR Egger	13	0.00720864	0.995039	0.981079	1.0092	1.00 (0.98-1.01)	0.504507
Fracture	family.Victivallaceae.id.2255.summary.txt.gz	Weighted median	13	0.00218302	0.999071	0.994805	1.00335	1.00 (0.99-1.00)	0.670297
Fracture	family.Victivallaceae.id.2255.summary.txt.gz	Inverse variance weighted	13	0.0015339	0.999021	0.996022	1.00203	1.00 (1.00-1.00)	0.523071
Fracture	family.Victivallaceae.id.2255.summary.txt.gz	Simple mode	13	0.00344767	0.999359	0.992629	1.00614	1.00 (0.99-1.01)	0.855657
Fracture	family.Victivallaceae.id.2255.summary.txt.gz	Weighted mode	13	0.00323143	0.999304	0.992995	1.00565	1.00 (0.99-1.01)	0.832969
Fracture	phylum.Actinobacteria.id.400.summary.txt.gz	MR Egger	19	0.0102915	1.0009	0.980917	1.0213	1.00 (0.98-1.02)	0.931047
Fracture	phylum.Actinobacteria.id.400.summary.txt.gz	Weighted median	19	0.00379297	1.00147	0.994051	1.00894	1.00 (0.99-1.01)	0.698912
Fracture	phylum.Actinobacteria.id.400.summary.txt.gz	Inverse variance weighted	19	0.00266099	1.00245	0.997238	1.00769	1.00 (1.00-1.01)	0.357253
Fracture	phylum.Actinobacteria.id.400.summary.txt.gz	Simple mode	19	0.00617165	1.00163	0.989586	1.01382	1.00 (0.99-1.01)	0.794951
Fracture	phylum.Actinobacteria.id.400.summary.txt.gz	Weighted mode	19	0.00525569	1.00059	0.990333	1.01095	1.00 (0.99-1.01)	0.912252
Fracture	phylum.Bacteroidetes.id.905.summary.txt.gz	MR Egger	12	0.00916967	0.99998	0.982168	1.01811	1.00 (0.98-1.02)	0.998261
Fracture	phylum.Bacteroidetes.id.905.summary.txt.gz	Weighted median	12	0.00517984	1.00533	0.995177	1.01559	1.01 (1.00-1.02)	0.304632
Fracture	phylum.Bacteroidetes.id.905.summary.txt.gz	Inverse variance weighted	12	0.00422609	0.99692	0.988697	1.00521	1.00 (0.99-1.01)	0.465491
Fracture	phylum.Bacteroidetes.id.905.summary.txt.gz	Simple mode	12	0.0102097	1.00763	0.987665	1.02799	1.01 (0.99-1.03)	0.4723
Fracture	phylum.Bacteroidetes.id.905.summary.txt.gz	Weighted mode	12	0.00628657	1.00689	0.994564	1.01938	1.01 (0.99-1.02)	0.297775
Fracture	phylum.Cyanobacteria.id.1500.summary.txt.gz	MR Egger	8	0.00918187	0.998434	0.980626	1.01656	1.00 (0.98-1.02)	0.87006
Fracture	phylum.Cyanobacteria.id.1500.summary.txt.gz	Weighted median	8	0.00337477	0.997888	0.991309	1.00451	1.00 (0.99-1.00)	0.531022
Fracture	phylum.Cyanobacteria.id.1500.summary.txt.gz	Inverse variance weighted	8	0.00264477	0.999713	0.994544	1.00491	1.00 (0.99-1.00)	0.913619
Fracture	phylum.Cyanobacteria.id.1500.summary.txt.gz	Simple mode	8	0.00528255	0.99848	0.988195	1.00887	1.00 (0.99-1.01)	0.781741
Fracture	phylum.Cyanobacteria.id.1500.summary.txt.gz	Weighted mode	8	0.00493719	0.998085	0.988473	1.00779	1.00 (0.99-1.01)	0.709323
Fracture	phylum.Euryarchaeota.id.55.summary.txt.gz	MR Egger	12	0.00770852	0.982584	0.96785	0.997542	0.98 (0.97-1.00)	0.0458422
Fracture	phylum.Euryarchaeota.id.55.summary.txt.gz	Weighted median	12	0.00253305	0.998947	0.994	1.00392	1.00 (0.99-1.00)	0.67748
Fracture	phylum.Euryarchaeota.id.55.summary.txt.gz	Inverse variance weighted	12	0.00220569	1.00263	0.998302	1.00697	1.00 (1.00-1.01)	0.234167
Fracture	phylum.Euryarchaeota.id.55.summary.txt.gz	Simple mode	12	0.00469751	0.998681	0.989528	1.00792	1.00 (0.99-1.01)	0.783938
Fracture	phylum.Euryarchaeota.id.55.summary.txt.gz	Weighted mode	12	0.00406496	0.998591	0.990667	1.00658	1.00 (0.99-1.01)	0.735282
Fracture	phylum.Firmicutes.id.1672.summary.txt.gz	MR Egger	16	0.010889	0.992162	0.971211	1.01356	0.99 (0.97-1.01)	0.481791
Fracture	phylum.Firmicutes.id.1672.summary.txt.gz	Weighted median	16	0.00447603	1.00103	0.99229	1.00985	1.00 (0.99-1.01)	0.81741
Fracture	phylum.Firmicutes.id.1672.summary.txt.gz	Inverse variance weighted	16	0.00394093	0.99657	0.988902	1.0043	1.00 (0.99-1.00)	0.383236
Fracture	phylum.Firmicutes.id.1672.summary.txt.gz	Simple mode	16	0.00739943	1.00401	0.989552	1.01868	1.00 (0.99-1.02)	0.59673
Fracture	phylum.Firmicutes.id.1672.summary.txt.gz	Weighted mode	16	0.00589668	1.00269	0.991163	1.01434	1.00 (0.99-1.01)	0.655791
Fracture	phylum.Lentisphaerae.id.2238.summary.txt.gz	MR Egger	9	0.00818044	0.985744	0.970065	1.00168	0.99 (0.97-1.00)	0.122659
Fracture	phylum.Lentisphaerae.id.2238.summary.txt.gz	Weighted median	9	0.00291474	0.997658	0.991974	1.00337	1.00 (0.99-1.00)	0.42106
Fracture	phylum.Lentisphaerae.id.2238.summary.txt.gz	Inverse variance weighted	9	0.00251843	0.999664	0.994742	1.00461	1.00 (0.99-1.00)	0.89384
Fracture	phylum.Lentisphaerae.id.2238.summary.txt.gz	Simple mode	9	0.00520305	0.997623	0.987501	1.00785	1.00 (0.99-1.01)	0.659499
Fracture	phylum.Lentisphaerae.id.2238.summary.txt.gz	Weighted mode	9	0.00480135	0.997422	0.988079	1.00685	1.00 (0.99-1.01)	0.605434
Fracture	phylum.Proteobacteria.id.2375.summary.txt.gz	MR Egger	12	0.0135628	1.02751	1.00056	1.05519	1.03 (1.00-1.06)	0.0732489
Fracture	phylum.Proteobacteria.id.2375.summary.txt.gz	Weighted median	12	0.0050099	1.00813	0.998275	1.01807	1.01 (1.00-1.02)	0.106234
Fracture	phylum.Proteobacteria.id.2375.summary.txt.gz	Inverse variance weighted	12	0.00475589	1.00585	0.996522	1.01527	1.01 (1.00-1.02)	0.219688
Fracture	phylum.Proteobacteria.id.2375.summary.txt.gz	Simple mode	12	0.00778622	1.008	0.992733	1.0235	1.01 (0.99-1.02)	0.328145
Fracture	phylum.Proteobacteria.id.2375.summary.txt.gz	Weighted mode	12	0.00714899	1.00818	0.994153	1.02241	1.01 (0.99-1.02)	0.278616
Fracture	phylum.Tenericutes.id.3919.summary.txt.gz	MR Egger	12	0.00921037	0.991945	0.974199	1.01001	0.99 (0.97-1.01)	0.400493
Fracture	phylum.Tenericutes.id.3919.summary.txt.gz	Weighted median	12	0.00379037	0.994028	0.98667	1.00144	0.99 (0.99-1.00)	0.114029
Fracture	phylum.Tenericutes.id.3919.summary.txt.gz	Inverse variance weighted	12	0.00278841	0.993651	0.988235	0.999096	0.99 (0.99-1.00)	0.0223578
Fracture	phylum.Tenericutes.id.3919.summary.txt.gz	Simple mode	12	0.00658171	0.993322	0.98059	1.00622	0.99 (0.98-1.01)	0.330506
Fracture	phylum.Tenericutes.id.3919.summary.txt.gz	Weighted mode	12	0.00634465	0.994652	0.982359	1.0071	0.99 (0.98-1.01)	0.415981
Abbreviation: SNP, single nucleotide polymorphism; MR, mendelian randomization; P-value: P-value from GWAS; SE: standard error of coefficient estimate; 95% CI, 95% confidence interval.

## Sheet: Supplementary Table S4. The est
Supplementary Table S4. The estimates of two-sample MR of gut microbiome and hand grip strength (Right) (P < 1×10-5)
Outcome	Exposure	Methods	SNP	Beta	Se	lo_ci	up_ci	estimate	P value
Right-grip	class.Actinobacteria.id.419.summary.txt.gz	MR Egger	22	0.0461546	0.0302942	-0.0132221	0.105531	0.046 (-0.013-0.106)	0.143
Right-grip	class.Actinobacteria.id.419.summary.txt.gz	Weighted median	22	0.0134309	0.00999611	-0.00616143	0.0330233	0.013 (-0.006-0.033)	0.179
Right-grip	class.Actinobacteria.id.419.summary.txt.gz	Inverse variance weighted	22	0.0262895	0.0120543	0.00266311	0.0499158	0.026 ( 0.003-0.050)	0.0292
Right-grip	class.Actinobacteria.id.419.summary.txt.gz	Simple mode	22	-0.000125565	0.0175471	-0.0345179	0.0342667	0.000 (-0.035-0.034)	0.994
Right-grip	class.Actinobacteria.id.419.summary.txt.gz	Weighted mode	22	0.00674414	0.0167436	-0.0260734	0.0395616	0.007 (-0.026-0.040)	0.691
Right-grip	class.Alphaproteobacteria.id.2379.summary.txt.gz	MR Egger	7	0.0637208	0.0318146	0.00136414	0.126077	0.064 ( 0.001-0.126)	0.102
Right-grip	class.Alphaproteobacteria.id.2379.summary.txt.gz	Weighted median	7	-0.0160161	0.0121358	-0.0398023	0.00777006	-0.016 (-0.040-0.008)	0.187
Right-grip	class.Alphaproteobacteria.id.2379.summary.txt.gz	Inverse variance weighted	7	-0.00946114	0.0096915	-0.0284565	0.0095342	-0.009 (-0.028-0.010)	0.329
Right-grip	class.Alphaproteobacteria.id.2379.summary.txt.gz	Simple mode	7	-0.0230101	0.0197515	-0.061723	0.0157029	-0.023 (-0.062-0.016)	0.288
Right-grip	class.Alphaproteobacteria.id.2379.summary.txt.gz	Weighted mode	7	-0.0227279	0.0201764	-0.0622736	0.0168178	-0.023 (-0.062-0.017)	0.303
Right-grip	class.Bacilli.id.1673.summary.txt.gz	MR Egger	18	0.00532868	0.0191413	-0.0321883	0.0428456	0.005 (-0.032-0.043)	0.784
Right-grip	class.Bacilli.id.1673.summary.txt.gz	Weighted median	18	0.00365601	0.00865137	-0.0133007	0.0206127	0.004 (-0.013-0.021)	0.673
Right-grip	class.Bacilli.id.1673.summary.txt.gz	Inverse variance weighted	18	-0.00217917	0.00683834	-0.0155823	0.011224	-0.002 (-0.016-0.011)	0.75
Right-grip	class.Bacilli.id.1673.summary.txt.gz	Simple mode	18	0.00151947	0.0138092	-0.0255466	0.0285855	0.002 (-0.026-0.029)	0.914
Right-grip	class.Bacilli.id.1673.summary.txt.gz	Weighted mode	18	0.00260813	0.0123364	-0.0215713	0.0267875	0.003 (-0.022-0.027)	0.835
Right-grip	class.Bacteroidia.id.912.summary.txt.gz	MR Egger	14	0.0313508	0.0207038	-0.00922868	0.0719303	0.031 (-0.009-0.072)	0.156
Right-grip	class.Bacteroidia.id.912.summary.txt.gz	Weighted median	14	0.0018434	0.0115412	-0.0207774	0.0244642	0.002 (-0.021-0.024)	0.873
Right-grip	class.Bacteroidia.id.912.summary.txt.gz	Inverse variance weighted	14	-0.0046773	0.0106698	-0.02559	0.0162354	-0.005 (-0.026-0.016)	0.661
Right-grip	class.Bacteroidia.id.912.summary.txt.gz	Simple mode	14	-0.00788544	0.0236697	-0.0542781	0.0385072	-0.008 (-0.054-0.039)	0.744
Right-grip	class.Bacteroidia.id.912.summary.txt.gz	Weighted mode	14	0.00860749	0.0145525	-0.0199154	0.0371304	0.009 (-0.020-0.037)	0.564
Right-grip	class.Betaproteobacteria.id.2867.summary.txt.gz	MR Egger	12	0.0067988	0.0457845	-0.0829387	0.0965363	0.007 (-0.083-0.097)	0.885
Right-grip	class.Betaproteobacteria.id.2867.summary.txt.gz	Weighted median	12	-0.0166775	0.012661	-0.0414931	0.00813798	-0.017 (-0.041-0.008)	0.188
Right-grip	class.Betaproteobacteria.id.2867.summary.txt.gz	Inverse variance weighted	12	-0.00921756	0.0125089	-0.033735	0.0152999	-0.009 (-0.034-0.015)	0.461
Right-grip	class.Betaproteobacteria.id.2867.summary.txt.gz	Simple mode	12	-0.0220861	0.0199755	-0.0612381	0.0170659	-0.022 (-0.061-0.017)	0.292
Right-grip	class.Betaproteobacteria.id.2867.summary.txt.gz	Weighted mode	12	-0.0220861	0.0185355	-0.0584157	0.0142436	-0.022 (-0.058-0.014)	0.259
Right-grip	class.Clostridia.id.1859.summary.txt.gz	MR Egger	12	-0.0284667	0.0468436	-0.12028	0.0633468	-0.028 (-0.120-0.063)	0.557
Right-grip	class.Clostridia.id.1859.summary.txt.gz	Weighted median	12	0.020098	0.0118551	-0.00313801	0.043334	0.020 (-0.003-0.043)	0.09
Right-grip	class.Clostridia.id.1859.summary.txt.gz	Inverse variance weighted	12	0.0189846	0.00892616	0.00148929	0.0364799	0.019 ( 0.001-0.036)	0.0334
Right-grip	class.Clostridia.id.1859.summary.txt.gz	Simple mode	12	0.0289171	0.0204805	-0.0112248	0.0690589	0.029 (-0.011-0.069)	0.186
Right-grip	class.Clostridia.id.1859.summary.txt.gz	Weighted mode	12	0.0285326	0.0214682	-0.0135451	0.0706104	0.029 (-0.014-0.071)	0.211
Right-grip	class.Coriobacteriia.id.809.summary.txt.gz	MR Egger	18	-0.0204548	0.0336594	-0.0864272	0.0455175	-0.020 (-0.086-0.046)	0.552
Right-grip	class.Coriobacteriia.id.809.summary.txt.gz	Weighted median	18	-0.0019773	0.0102145	-0.0219978	0.0180432	-0.002 (-0.022-0.018)	0.847
Right-grip	class.Coriobacteriia.id.809.summary.txt.gz	Inverse variance weighted	18	-0.00339651	0.00806454	-0.019203	0.01241	-0.003 (-0.019-0.012)	0.674
Right-grip	class.Coriobacteriia.id.809.summary.txt.gz	Simple mode	18	0.000746356	0.0208948	-0.0402075	0.0417002	0.001 (-0.040-0.042)	0.972
Right-grip	class.Coriobacteriia.id.809.summary.txt.gz	Weighted mode	18	-0.000127287	0.0202238	-0.0397659	0.0395113	0.000 (-0.040-0.040)	0.995
Right-grip	class.Deltaproteobacteria.id.3087.summary.txt.gz	MR Egger	13	0.02128	0.0305803	-0.0386574	0.0812174	0.021 (-0.039-0.081)	0.501
Right-grip	class.Deltaproteobacteria.id.3087.summary.txt.gz	Weighted median	13	0.00103993	0.0104052	-0.0193542	0.0214341	0.001 (-0.019-0.021)	0.92
Right-grip	class.Deltaproteobacteria.id.3087.summary.txt.gz	Inverse variance weighted	13	0.00145693	0.0106876	-0.0194907	0.0224046	0.001 (-0.019-0.022)	0.892
Right-grip	class.Deltaproteobacteria.id.3087.summary.txt.gz	Simple mode	13	-0.006084	0.0178319	-0.0410345	0.0288665	-0.006 (-0.041-0.029)	0.739
Right-grip	class.Deltaproteobacteria.id.3087.summary.txt.gz	Weighted mode	13	0.00558356	0.0160224	-0.0258204	0.0369875	0.006 (-0.026-0.037)	0.734
Right-grip	class.Erysipelotrichia.id.2147.summary.txt.gz	MR Egger	13	-0.0831035	0.0553331	-0.191556	0.0253493	-0.083 (-0.192-0.025)	0.161
Right-grip	class.Erysipelotrichia.id.2147.summary.txt.gz	Weighted median	13	-0.00615997	0.0125738	-0.0308045	0.0184846	-0.006 (-0.031-0.018)	0.624
Right-grip	class.Erysipelotrichia.id.2147.summary.txt.gz	Inverse variance weighted	13	-0.00399831	0.013619	-0.0306915	0.0226949	-0.004 (-0.031-0.023)	0.769
Right-grip	class.Erysipelotrichia.id.2147.summary.txt.gz	Simple mode	13	-0.0286471	0.0201294	-0.0681007	0.0108065	-0.029 (-0.068-0.011)	0.18
Right-grip	class.Erysipelotrichia.id.2147.summary.txt.gz	Weighted mode	13	-0.0195793	0.0206087	-0.0599724	0.0208139	-0.020 (-0.060-0.021)	0.361
Right-grip	class.Gammaproteobacteria.id.3303.summary.txt.gz	MR Egger	7	0.0730713	0.0724515	-0.0689336	0.215076	0.073 (-0.069-0.215)	0.359
Right-grip	class.Gammaproteobacteria.id.3303.summary.txt.gz	Weighted median	7	0.0184266	0.01436	-0.00971892	0.0465721	0.018 (-0.010-0.047)	0.199
Right-grip	class.Gammaproteobacteria.id.3303.summary.txt.gz	Inverse variance weighted	7	-0.0120554	0.0226761	-0.0565006	0.0323899	-0.012 (-0.057-0.032)	0.595
Right-grip	class.Gammaproteobacteria.id.3303.summary.txt.gz	Simple mode	7	0.0224592	0.0169947	-0.0108504	0.0557689	0.022 (-0.011-0.056)	0.234
Right-grip	class.Gammaproteobacteria.id.3303.summary.txt.gz	Weighted mode	7	0.0233575	0.0164718	-0.00892725	0.0556422	0.023 (-0.009-0.056)	0.206
Right-grip	class.Lentisphaeria.id.2250.summary.txt.gz	MR Egger	8	-0.0160701	0.0181843	-0.0517114	0.0195712	-0.016 (-0.052-0.020)	0.411
Right-grip	class.Lentisphaeria.id.2250.summary.txt.gz	Weighted median	8	0.000712321	0.00683863	-0.0126914	0.014116	0.001 (-0.013-0.014)	0.917
Right-grip	class.Lentisphaeria.id.2250.summary.txt.gz	Inverse variance weighted	8	-0.000103065	0.00526195	-0.0104165	0.0102104	0.000 (-0.010-0.010)	0.984
Right-grip	class.Lentisphaeria.id.2250.summary.txt.gz	Simple mode	8	0.00131261	0.0094318	-0.0171737	0.0197989	0.001 (-0.017-0.020)	0.893
Right-grip	class.Lentisphaeria.id.2250.summary.txt.gz	Weighted mode	8	0.00159226	0.00992941	-0.0178694	0.0210539	0.002 (-0.018-0.021)	0.877
Right-grip	class.Melainabacteria.id.1589.summary.txt.gz	MR Egger	10	0.0373321	0.0177853	0.00247285	0.0721914	0.037 ( 0.002-0.072)	0.069
Right-grip	class.Melainabacteria.id.1589.summary.txt.gz	Weighted median	10	0.00212759	0.0077052	-0.0129746	0.0172298	0.002 (-0.013-0.017)	0.782
Right-grip	class.Melainabacteria.id.1589.summary.txt.gz	Inverse variance weighted	10	0.00504968	0.00720902	-0.00908001	0.0191794	0.005 (-0.009-0.019)	0.484
Right-grip	class.Melainabacteria.id.1589.summary.txt.gz	Simple mode	10	-0.0136148	0.0126444	-0.0383978	0.0111682	-0.014 (-0.038-0.011)	0.31
Right-grip	class.Melainabacteria.id.1589.summary.txt.gz	Weighted mode	10	-0.0128162	0.0137119	-0.0396916	0.0140592	-0.013 (-0.040-0.014)	0.374
Right-grip	class.Methanobacteria.id.119.summary.txt.gz	MR Egger	10	0.0366867	0.0260204	-0.0143134	0.0876868	0.037 (-0.014-0.088)	0.196
Right-grip	class.Methanobacteria.id.119.summary.txt.gz	Weighted median	10	0.00566762	0.00585523	-0.00580862	0.0171439	0.006 (-0.006-0.017)	0.333
Right-grip	class.Methanobacteria.id.119.summary.txt.gz	Inverse variance weighted	10	-0.00335518	0.00671768	-0.0165218	0.00981147	-0.003 (-0.017-0.010)	0.617
Right-grip	class.Methanobacteria.id.119.summary.txt.gz	Simple mode	10	0.00682931	0.0084798	-0.0097911	0.0234497	0.007 (-0.010-0.023)	0.441
Right-grip	class.Methanobacteria.id.119.summary.txt.gz	Weighted mode	10	0.00661954	0.00797363	-0.00900879	0.0222479	0.007 (-0.009-0.022)	0.428
Right-grip	class.Mollicutes.id.3920.summary.txt.gz	MR Egger	12	0.0687229	0.0305573	0.00883066	0.128615	0.069 ( 0.009-0.129)	0.0483
Right-grip	class.Mollicutes.id.3920.summary.txt.gz	Weighted median	12	-0.00389241	0.0103827	-0.0242426	0.0164578	-0.004 (-0.024-0.016)	0.708
Right-grip	class.Mollicutes.id.3920.summary.txt.gz	Inverse variance weighted	12	0.00852229	0.0107641	-0.0125753	0.0296198	0.009 (-0.013-0.030)	0.429
Right-grip	class.Mollicutes.id.3920.summary.txt.gz	Simple mode	12	-0.0115668	0.0184745	-0.0477767	0.0246431	-0.012 (-0.048-0.025)	0.544
Right-grip	class.Mollicutes.id.3920.summary.txt.gz	Weighted mode	12	-0.00862527	0.0167568	-0.0414686	0.0242181	-0.009 (-0.041-0.024)	0.617
Right-grip	class.Negativicutes.id.2164.summary.txt.gz	MR Egger	12	0.0239388	0.0342937	-0.0432768	0.0911543	0.024 (-0.043-0.091)	0.501
Right-grip	class.Negativicutes.id.2164.summary.txt.gz	Weighted median	12	2.19613e-05	0.0125184	-0.0245141	0.0245581	0.000 (-0.025-0.025)	0.999
Right-grip	class.Negativicutes.id.2164.summary.txt.gz	Inverse variance weighted	12	-0.000151004	0.0106769	-0.0210778	0.0207757	0.000 (-0.021-0.021)	0.989
Right-grip	class.Negativicutes.id.2164.summary.txt.gz	Simple mode	12	0.0175064	0.0230575	-0.0276862	0.062699	0.018 (-0.028-0.063)	0.464
Right-grip	class.Negativicutes.id.2164.summary.txt.gz	Weighted mode	12	0.0224313	0.0221008	-0.0208862	0.0657488	0.022 (-0.021-0.066)	0.332
Right-grip	class.Verrucomicrobiae.id.4029.summary.txt.gz	MR Egger	12	-0.00661294	0.0374411	-0.0799975	0.0667716	-0.007 (-0.080-0.067)	0.863
Right-grip	class.Verrucomicrobiae.id.4029.summary.txt.gz	Weighted median	12	0.00671482	0.00965283	-0.0122047	0.0256344	0.007 (-0.012-0.026)	0.487
Right-grip	class.Verrucomicrobiae.id.4029.summary.txt.gz	Inverse variance weighted	12	0.0197308	0.0101992	-0.000259617	0.0397213	0.020 ( 0.000-0.040)	0.053
Right-grip	class.Verrucomicrobiae.id.4029.summary.txt.gz	Simple mode	12	0.00341923	0.0165197	-0.0289594	0.0357979	0.003 (-0.029-0.036)	0.84
Right-grip	class.Verrucomicrobiae.id.4029.summary.txt.gz	Weighted mode	12	0.00129256	0.0143286	-0.0267915	0.0293766	0.001 (-0.027-0.029)	0.93
Right-grip	family.Acidaminococcaceae.id.2166.summary.txt.gz	MR Egger	7	-0.00776725	0.0369489	-0.0801872	0.0646527	-0.008 (-0.080- 0.065)	0.842
Right-grip	family.Acidaminococcaceae.id.2166.summary.txt.gz	Weighted median	7	-0.0156955	0.0131723	-0.0415132	0.0101221	-0.016 (-0.042- 0.010)	0.233
Right-grip	family.Acidaminococcaceae.id.2166.summary.txt.gz	Inverse variance weighted	7	-0.0108107	0.0110254	-0.0324204	0.0107991	-0.011 (-0.032- 0.011)	0.327
Right-grip	family.Acidaminococcaceae.id.2166.summary.txt.gz	Simple mode	7	-0.0302168	0.0225715	-0.0744569	0.0140234	-0.030 (-0.074- 0.014)	0.229
Right-grip	family.Acidaminococcaceae.id.2166.summary.txt.gz	Weighted mode	7	-0.0259017	0.0229153	-0.0708157	0.0190122	-0.026 (-0.071- 0.019)	0.301
Right-grip	family.Actinomycetaceae.id.421.summary.txt.gz	MR Egger	5	0.0115612	0.0210385	-0.0296743	0.0527967	0.012 (-0.030- 0.053)	0.621
Right-grip	family.Actinomycetaceae.id.421.summary.txt.gz	Weighted median	5	0.00333227	0.0104125	-0.0170762	0.0237407	0.003 (-0.017- 0.024)	0.749
Right-grip	family.Actinomycetaceae.id.421.summary.txt.gz	Inverse variance weighted	5	0.00441661	0.00821729	-0.0116893	0.0205225	0.004 (-0.012- 0.021)	0.591
Right-grip	family.Actinomycetaceae.id.421.summary.txt.gz	Simple mode	5	-0.00478177	0.014229	-0.0326707	0.0231072	-0.005 (-0.033- 0.023)	0.754
Right-grip	family.Actinomycetaceae.id.421.summary.txt.gz	Weighted mode	5	0.00309987	0.0141914	-0.0247154	0.0309151	0.003 (-0.025- 0.031)	0.838
Right-grip	family.Alcaligenaceae.id.2875.summary.txt.gz	MR Egger	15	-0.0339911	0.0455722	-0.123313	0.0553305	-0.034 (-0.123- 0.055)	0.469
Right-grip	family.Alcaligenaceae.id.2875.summary.txt.gz	Weighted median	15	-0.0203275	0.0116779	-0.0432161	0.00256112	-0.020 (-0.043- 0.003)	0.082
Right-grip	family.Alcaligenaceae.id.2875.summary.txt.gz	Inverse variance weighted	15	-0.00903051	0.0103946	-0.0294039	0.0113429	-0.009 (-0.029- 0.011)	0.385
Right-grip	family.Alcaligenaceae.id.2875.summary.txt.gz	Simple mode	15	-0.028807	0.0235411	-0.0749476	0.0173336	-0.029 (-0.075- 0.017)	0.241
Right-grip	family.Alcaligenaceae.id.2875.summary.txt.gz	Weighted mode	15	-0.0297168	0.0227304	-0.0742684	0.0148348	-0.030 (-0.074- 0.015)	0.212
Right-grip	family.Bacteroidaceae.id.917.summary.txt.gz	MR Egger	9	-0.0354253	0.0696639	-0.171967	0.101116	-0.035 (-0.172- 0.101)	0.627
Right-grip	family.Bacteroidaceae.id.917.summary.txt.gz	Weighted median	9	-0.00822606	0.014017	-0.0356993	0.0192472	-0.008 (-0.036- 0.019)	0.557
Right-grip	family.Bacteroidaceae.id.917.summary.txt.gz	Inverse variance weighted	9	-0.00813395	0.0125245	-0.032682	0.0164141	-0.008 (-0.033- 0.016)	0.516
Right-grip	family.Bacteroidaceae.id.917.summary.txt.gz	Simple mode	9	-0.00722896	0.0207496	-0.0478982	0.0334403	-0.007 (-0.048- 0.033)	0.737
Right-grip	family.Bacteroidaceae.id.917.summary.txt.gz	Weighted mode	9	-0.0068624	0.0188485	-0.0438055	0.0300807	-0.007 (-0.044- 0.030)	0.725
Right-grip	family.BacteroidalesS24.7group.id.11173.summary.txt.gz	MR Egger	9	-0.072666	0.0483659	-0.167463	0.0221313	-0.073 (-0.167- 0.022)	0.177
Right-grip	family.BacteroidalesS24.7group.id.11173.summary.txt.gz	Weighted median	9	-0.00973328	0.0104367	-0.0301891	0.0107226	-0.010 (-0.030- 0.011)	0.351
Right-grip	family.BacteroidalesS24.7group.id.11173.summary.txt.gz	Inverse variance weighted	9	-0.00219386	0.0113049	-0.0243514	0.0199637	-0.002 (-0.024- 0.020)	0.846
Right-grip	family.BacteroidalesS24.7group.id.11173.summary.txt.gz	Simple mode	9	-0.0213744	0.0163207	-0.0533629	0.0106141	-0.021 (-0.053- 0.011)	0.227
Right-grip	family.BacteroidalesS24.7group.id.11173.summary.txt.gz	Weighted mode	9	-0.0173682	0.0162596	-0.049237	0.0145007	-0.017 (-0.049- 0.015)	0.317
Right-grip	family.Bifidobacteriaceae.id.433.summary.txt.gz	MR Egger	21	0.146418	0.0340691	0.0796425	0.213193	0.146 ( 0.080- 0.213)	0.000388
Right-grip	family.Bifidobacteriaceae.id.433.summary.txt.gz	Weighted median	21	0.0322704	0.0112534	0.0102137	0.0543271	0.032 ( 0.010- 0.054)	0.00414
Right-grip	family.Bifidobacteriaceae.id.433.summary.txt.gz	Inverse variance weighted	21	0.0278765	0.0123382	0.00369369	0.0520593	0.028 ( 0.004- 0.052)	0.0239
Right-grip	family.Bifidobacteriaceae.id.433.summary.txt.gz	Simple mode	21	0.0263299	0.0272467	-0.0270736	0.0797335	0.026 (-0.027- 0.080)	0.345
Right-grip	family.Bifidobacteriaceae.id.433.summary.txt.gz	Weighted mode	21	0.0657271	0.0144916	0.0373235	0.0941307	0.066 ( 0.037- 0.094)	0.000201
Right-grip	family.Christensenellaceae.id.1866.summary.txt.gz	MR Egger	11	0.00716779	0.0233451	-0.0385887	0.0529242	0.007 (-0.039- 0.053)	0.766
Right-grip	family.Christensenellaceae.id.1866.summary.txt.gz	Weighted median	11	-0.0178411	0.0124874	-0.0423164	0.00663413	-0.018 (-0.042- 0.007)	0.153
Right-grip	family.Christensenellaceae.id.1866.summary.txt.gz	Inverse variance weighted	11	-0.00937727	0.0107768	-0.0304998	0.0117453	-0.009 (-0.030- 0.012)	0.384
Right-grip	family.Christensenellaceae.id.1866.summary.txt.gz	Simple mode	11	-0.0162704	0.0203707	-0.0561971	0.0236562	-0.016 (-0.056- 0.024)	0.443
Right-grip	family.Christensenellaceae.id.1866.summary.txt.gz	Weighted mode	11	-0.0186933	0.0182239	-0.0544122	0.0170255	-0.019 (-0.054- 0.017)	0.329
Right-grip	family.Clostridiaceae1.id.1869.summary.txt.gz	MR Egger	10	-0.0592166	0.0233885	-0.105058	-0.0133752	-0.059 (-0.105--0.013)	0.0352
Right-grip	family.Clostridiaceae1.id.1869.summary.txt.gz	Weighted median	10	-0.00293347	0.0120838	-0.0266177	0.0207507	-0.003 (-0.027- 0.021)	0.808
Right-grip	family.Clostridiaceae1.id.1869.summary.txt.gz	Inverse variance weighted	10	-0.00911232	0.00970998	-0.0281439	0.00991924	-0.009 (-0.028- 0.010)	0.348
Right-grip	family.Clostridiaceae1.id.1869.summary.txt.gz	Simple mode	10	9.18937e-05	0.0197436	-0.0386055	0.0387893	0.000 (-0.039- 0.039)	0.996
Right-grip	family.Clostridiaceae1.id.1869.summary.txt.gz	Weighted mode	10	0.000396181	0.0220685	-0.042858	0.0436504	0.000 (-0.043- 0.044)	0.986
Right-grip	family.ClostridialesvadinBB60group.id.11286.summary.txt.gz	MR Egger	15	0.0125242	0.0162312	-0.019289	0.0443373	0.013 (-0.019- 0.044)	0.454
Right-grip	family.ClostridialesvadinBB60group.id.11286.summary.txt.gz	Weighted median	15	0.00653986	0.00765161	-0.0084573	0.021537	0.007 (-0.008- 0.022)	0.393
Right-grip	family.ClostridialesvadinBB60group.id.11286.summary.txt.gz	Inverse variance weighted	15	0.00311494	0.00576413	-0.00818276	0.0144126	0.003 (-0.008- 0.014)	0.589
Right-grip	family.ClostridialesvadinBB60group.id.11286.summary.txt.gz	Simple mode	15	0.00654453	0.0141217	-0.0211339	0.034223	0.007 (-0.021- 0.034)	0.65
Right-grip	family.ClostridialesvadinBB60group.id.11286.summary.txt.gz	Weighted mode	15	0.00831414	0.0124926	-0.0161713	0.0327996	0.008 (-0.016- 0.033)	0.517
Right-grip	family.Coriobacteriaceae.id.811.summary.txt.gz	MR Egger	18	-0.0204548	0.0336594	-0.0864272	0.0455175	-0.020 (-0.086- 0.046)	0.552
Right-grip	family.Coriobacteriaceae.id.811.summary.txt.gz	Weighted median	18	-0.0019773	0.0105152	-0.0225872	0.0186326	-0.002 (-0.023- 0.019)	0.851
Right-grip	family.Coriobacteriaceae.id.811.summary.txt.gz	Inverse variance weighted	18	-0.00339651	0.00806454	-0.019203	0.01241	-0.003 (-0.019- 0.012)	0.674
Right-grip	family.Coriobacteriaceae.id.811.summary.txt.gz	Simple mode	18	0.000746356	0.0207616	-0.0399464	0.0414391	0.001 (-0.040- 0.041)	0.972
Right-grip	family.Coriobacteriaceae.id.811.summary.txt.gz	Weighted mode	18	-0.000127287	0.0193068	-0.0379687	0.0377141	0.000 (-0.038- 0.038)	0.995
Right-grip	family.Defluviitaleaceae.id.1924.summary.txt.gz	MR Egger	12	-0.00248224	0.0215348	-0.0446904	0.0397259	-0.002 (-0.045- 0.040)	0.911
Right-grip	family.Defluviitaleaceae.id.1924.summary.txt.gz	Weighted median	12	0.0166216	0.00819633	0.000556818	0.0326864	0.017 ( 0.001- 0.033)	0.0426
Right-grip	family.Defluviitaleaceae.id.1924.summary.txt.gz	Inverse variance weighted	12	0.0113064	0.006349	-0.00113765	0.0237504	0.011 (-0.001- 0.024)	0.075
Right-grip	family.Defluviitaleaceae.id.1924.summary.txt.gz	Simple mode	12	0.0217595	0.0137757	-0.00524078	0.0487598	0.022 (-0.005- 0.049)	0.143
Right-grip	family.Defluviitaleaceae.id.1924.summary.txt.gz	Weighted mode	12	0.0192232	0.0167338	-0.0135751	0.0520215	0.019 (-0.014- 0.052)	0.275
Right-grip	family.Desulfovibrionaceae.id.3169.summary.txt.gz	MR Egger	10	0.0215867	0.0343611	-0.0457612	0.0889345	0.022 (-0.046- 0.089)	0.547
Right-grip	family.Desulfovibrionaceae.id.3169.summary.txt.gz	Weighted median	10	0.00535712	0.0110919	-0.016383	0.0270972	0.005 (-0.016- 0.027)	0.629
Right-grip	family.Desulfovibrionaceae.id.3169.summary.txt.gz	Inverse variance weighted	10	0.00566995	0.013016	-0.0198414	0.0311813	0.006 (-0.020- 0.031)	0.663
Right-grip	family.Desulfovibrionaceae.id.3169.summary.txt.gz	Simple mode	10	0.00388222	0.0195355	-0.0344073	0.0421718	0.004 (-0.034- 0.042)	0.847
Right-grip	family.Desulfovibrionaceae.id.3169.summary.txt.gz	Weighted mode	10	0.00990636	0.0152569	-0.0199972	0.0398099	0.010 (-0.020- 0.040)	0.532
Right-grip	family.Enterobacteriaceae.id.3469.summary.txt.gz	MR Egger	7	-0.111996	0.06498	-0.239357	0.0153643	-0.112 (-0.239- 0.015)	0.145
Right-grip	family.Enterobacteriaceae.id.3469.summary.txt.gz	Weighted median	7	-0.000618709	0.0140626	-0.0281814	0.026944	-0.001 (-0.028- 0.027)	0.965
Right-grip	family.Enterobacteriaceae.id.3469.summary.txt.gz	Inverse variance weighted	7	0.000846942	0.0126175	-0.0238834	0.0255773	0.001 (-0.024- 0.026)	0.946
Right-grip	family.Enterobacteriaceae.id.3469.summary.txt.gz	Simple mode	7	0.00231742	0.0192811	-0.0354735	0.0401084	0.002 (-0.035- 0.040)	0.908
Right-grip	family.Enterobacteriaceae.id.3469.summary.txt.gz	Weighted mode	7	0.00166602	0.017738	-0.0331004	0.0364324	0.002 (-0.033- 0.036)	0.928
Right-grip	family.Erysipelotrichaceae.id.2149.summary.txt.gz	MR Egger	13	-0.0831035	0.0553331	-0.191556	0.0253493	-0.083 (-0.192- 0.025)	0.161
Right-grip	family.Erysipelotrichaceae.id.2149.summary.txt.gz	Weighted median	13	-0.00615997	0.0125599	-0.0307773	0.0184573	-0.006 (-0.031- 0.018)	0.624
Right-grip	family.Erysipelotrichaceae.id.2149.summary.txt.gz	Inverse variance weighted	13	-0.00399831	0.013619	-0.0306915	0.0226949	-0.004 (-0.031- 0.023)	0.769
Right-grip	family.Erysipelotrichaceae.id.2149.summary.txt.gz	Simple mode	13	-0.0286471	0.0194558	-0.0667804	0.00948626	-0.029 (-0.067- 0.009)	0.167
Right-grip	family.Erysipelotrichaceae.id.2149.summary.txt.gz	Weighted mode	13	-0.0195793	0.0196911	-0.0581738	0.0190153	-0.020 (-0.058- 0.019)	0.34
Right-grip	family.FamilyXI.id.1936.summary.txt.gz	MR Egger	8	0.0154845	0.0284538	-0.0402849	0.071254	0.015 (-0.040- 0.071)	0.606
Right-grip	family.FamilyXI.id.1936.summary.txt.gz	Weighted median	8	-0.000481838	0.00556476	-0.0113888	0.0104251	0.000 (-0.011- 0.010)	0.931
Right-grip	family.FamilyXI.id.1936.summary.txt.gz	Inverse variance weighted	8	-0.000364427	0.00444782	-0.00908215	0.00835329	0.000 (-0.009- 0.008)	0.935
Right-grip	family.FamilyXI.id.1936.summary.txt.gz	Simple mode	8	-0.00147052	0.00849729	-0.0181252	0.0151842	-0.001 (-0.018- 0.015)	0.868
Right-grip	family.FamilyXI.id.1936.summary.txt.gz	Weighted mode	8	-0.0011411	0.00796584	-0.0167541	0.0144719	-0.001 (-0.017- 0.014)	0.89
Right-grip	family.FamilyXIII.id.1957.summary.txt.gz	MR Egger	11	-0.00832632	0.0324177	-0.0718651	0.0552124	-0.008 (-0.072- 0.055)	0.803
Right-grip	family.FamilyXIII.id.1957.summary.txt.gz	Weighted median	11	-0.00977638	0.0119824	-0.0332619	0.0137092	-0.010 (-0.033- 0.014)	0.415
Right-grip	family.FamilyXIII.id.1957.summary.txt.gz	Inverse variance weighted	11	-0.0147821	0.00913945	-0.0326954	0.00313125	-0.015 (-0.033- 0.003)	0.106
Right-grip	family.FamilyXIII.id.1957.summary.txt.gz	Simple mode	11	-0.0246419	0.0226885	-0.0691114	0.0198277	-0.025 (-0.069- 0.020)	0.303
Right-grip	family.FamilyXIII.id.1957.summary.txt.gz	Weighted mode	11	8.13856e-06	0.019148	-0.0375219	0.0375381	0.000 (-0.038- 0.038)	1
Right-grip	family.Lachnospiraceae.id.1987.summary.txt.gz	MR Egger	17	0.0152334	0.0300777	-0.0437189	0.0741858	0.015 (-0.044- 0.074)	0.62
Right-grip	family.Lachnospiraceae.id.1987.summary.txt.gz	Weighted median	17	-0.0219678	0.0105431	-0.0426323	-0.00130332	-0.022 (-0.043--0.001)	0.0372
Right-grip	family.Lachnospiraceae.id.1987.summary.txt.gz	Inverse variance weighted	17	-0.0162314	0.0123692	-0.040475	0.00801226	-0.016 (-0.040- 0.008)	0.189
Right-grip	family.Lachnospiraceae.id.1987.summary.txt.gz	Simple mode	17	-0.0272026	0.0184191	-0.0633041	0.00889893	-0.027 (-0.063- 0.009)	0.159
Right-grip	family.Lachnospiraceae.id.1987.summary.txt.gz	Weighted mode	17	-0.025107	0.0144393	-0.0534079	0.00319394	-0.025 (-0.053- 0.003)	0.101
Right-grip	family.Lactobacillaceae.id.1836.summary.txt.gz	MR Egger	10	-0.00450497	0.0445424	-0.091808	0.0827981	-0.005 (-0.092- 0.083)	0.922
Right-grip	family.Lactobacillaceae.id.1836.summary.txt.gz	Weighted median	10	-0.00269526	0.00836574	-0.0190921	0.0137016	-0.003 (-0.019- 0.014)	0.747
Right-grip	family.Lactobacillaceae.id.1836.summary.txt.gz	Inverse variance weighted	10	0.00484746	0.0161312	-0.0267696	0.0364645	0.005 (-0.027- 0.036)	0.764
Right-grip	family.Lactobacillaceae.id.1836.summary.txt.gz	Simple mode	10	-0.00205779	0.0113089	-0.0242233	0.0201077	-0.002 (-0.024- 0.020)	0.86
Right-grip	family.Lactobacillaceae.id.1836.summary.txt.gz	Weighted mode	10	-0.0003856	0.0110592	-0.0220615	0.0212903	0.000 (-0.022- 0.021)	0.973
Right-grip	family.Methanobacteriaceae.id.121.summary.txt.gz	MR Egger	10	0.0366867	0.0260204	-0.0143134	0.0876868	0.037 (-0.014- 0.088)	0.196
Right-grip	family.Methanobacteriaceae.id.121.summary.txt.gz	Weighted median	10	0.00566762	0.00587035	-0.00583828	0.0171735	0.006 (-0.006- 0.017)	0.334
Right-grip	family.Methanobacteriaceae.id.121.summary.txt.gz	Inverse variance weighted	10	-0.00335518	0.00671768	-0.0165218	0.00981147	-0.003 (-0.017- 0.010)	0.617
Right-grip	family.Methanobacteriaceae.id.121.summary.txt.gz	Simple mode	10	0.00682931	0.00804914	-0.00894701	0.0226056	0.007 (-0.009- 0.023)	0.418
Right-grip	family.Methanobacteriaceae.id.121.summary.txt.gz	Weighted mode	10	0.00661954	0.00877589	-0.0105812	0.0238203	0.007 (-0.011- 0.024)	0.47
Right-grip	family.Oxalobacteraceae.id.2966.summary.txt.gz	MR Egger	14	0.00183067	0.022706	-0.042673	0.0463344	0.002 (-0.043- 0.046)	0.937
Right-grip	family.Oxalobacteraceae.id.2966.summary.txt.gz	Weighted median	14	0.00233535	0.00614603	-0.00971088	0.0143816	0.002 (-0.010- 0.014)	0.704
Right-grip	family.Oxalobacteraceae.id.2966.summary.txt.gz	Inverse variance weighted	14	0.00388727	0.00549072	-0.00687454	0.0146491	0.004 (-0.007- 0.015)	0.479
Right-grip	family.Oxalobacteraceae.id.2966.summary.txt.gz	Simple mode	14	0.000123463	0.00969457	-0.0188779	0.0191248	0.000 (-0.019- 0.019)	0.99
Right-grip	family.Oxalobacteraceae.id.2966.summary.txt.gz	Weighted mode	14	0.000123463	0.00951114	-0.0185184	0.0187653	0.000 (-0.019- 0.019)	0.99
Right-grip	family.Pasteurellaceae.id.3689.summary.txt.gz	MR Egger	14	0.0101904	0.0116523	-0.0126482	0.0330289	0.010 (-0.013- 0.033)	0.399
Right-grip	family.Pasteurellaceae.id.3689.summary.txt.gz	Weighted median	14	0.000229036	0.00694227	-0.0133778	0.0138359	0.000 (-0.013- 0.014)	0.974
Right-grip	family.Pasteurellaceae.id.3689.summary.txt.gz	Inverse variance weighted	14	0.00319037	0.0051002	-0.00680603	0.0131868	0.003 (-0.007- 0.013)	0.532
Right-grip	family.Pasteurellaceae.id.3689.summary.txt.gz	Simple mode	14	-0.00505467	0.0119834	-0.0285422	0.0184328	-0.005 (-0.029- 0.018)	0.68
Right-grip	family.Pasteurellaceae.id.3689.summary.txt.gz	Weighted mode	14	-0.00290139	0.0104926	-0.0234668	0.017664	-0.003 (-0.023- 0.018)	0.786
Right-grip	family.Peptococcaceae.id.2024.summary.txt.gz	MR Egger	10	-0.00895373	0.016942	-0.04216	0.0242526	-0.009 (-0.042- 0.024)	0.612
Right-grip	family.Peptococcaceae.id.2024.summary.txt.gz	Weighted median	10	-0.0019344	0.00901322	-0.0196003	0.0157315	-0.002 (-0.020- 0.016)	0.83
Right-grip	family.Peptococcaceae.id.2024.summary.txt.gz	Inverse variance weighted	10	-0.00278609	0.00654117	-0.0156068	0.0100346	-0.003 (-0.016- 0.010)	0.67
Right-grip	family.Peptococcaceae.id.2024.summary.txt.gz	Simple mode	10	0.0147082	0.0154867	-0.0156458	0.0450622	0.015 (-0.016- 0.045)	0.367
Right-grip	family.Peptococcaceae.id.2024.summary.txt.gz	Weighted mode	10	-0.00276303	0.0123786	-0.0270251	0.021499	-0.003 (-0.027- 0.021)	0.828
Right-grip	family.Peptostreptococcaceae.id.2042.summary.txt.gz	MR Egger	14	0.00894997	0.0180853	-0.0264973	0.0443972	0.009 (-0.026- 0.044)	0.63
Right-grip	family.Peptostreptococcaceae.id.2042.summary.txt.gz	Weighted median	14	0.0022169	0.00905527	-0.0155314	0.0199652	0.002 (-0.016- 0.020)	0.807
Right-grip	family.Peptostreptococcaceae.id.2042.summary.txt.gz	Inverse variance weighted	14	0.00208597	0.00797632	-0.0135476	0.0177196	0.002 (-0.014- 0.018)	0.794
Right-grip	family.Peptostreptococcaceae.id.2042.summary.txt.gz	Simple mode	14	0.0111027	0.0136206	-0.0155936	0.037799	0.011 (-0.016- 0.038)	0.43
Right-grip	family.Peptostreptococcaceae.id.2042.summary.txt.gz	Weighted mode	14	0.00182942	0.0108084	-0.0193551	0.023014	0.002 (-0.019- 0.023)	0.868
Right-grip	family.Porphyromonadaceae.id.943.summary.txt.gz	MR Egger	10	-0.00708506	0.065407	-0.135283	0.121113	-0.007 (-0.135- 0.121)	0.916
Right-grip	family.Porphyromonadaceae.id.943.summary.txt.gz	Weighted median	10	0.0101484	0.0139816	-0.0172556	0.0375524	0.010 (-0.017- 0.038)	0.468
Right-grip	family.Porphyromonadaceae.id.943.summary.txt.gz	Inverse variance weighted	10	0.00896515	0.0160885	-0.0225683	0.0404986	0.009 (-0.023- 0.040)	0.577
Right-grip	family.Porphyromonadaceae.id.943.summary.txt.gz	Simple mode	10	0.0151692	0.0213233	-0.0266245	0.0569629	0.015 (-0.027- 0.057)	0.495
Right-grip	family.Porphyromonadaceae.id.943.summary.txt.gz	Weighted mode	10	0.0104993	0.0193156	-0.0273594	0.0483579	0.010 (-0.027- 0.048)	0.6
Right-grip	family.Prevotellaceae.id.960.summary.txt.gz	MR Egger	16	-0.0227692	0.0440282	-0.109065	0.0635262	-0.023 (-0.109- 0.064)	0.613
Right-grip	family.Prevotellaceae.id.960.summary.txt.gz	Weighted median	16	0.00123502	0.010048	-0.0184591	0.0209291	0.001 (-0.018- 0.021)	0.902
Right-grip	family.Prevotellaceae.id.960.summary.txt.gz	Inverse variance weighted	16	0.00260419	0.012113	-0.0211373	0.0263457	0.003 (-0.021- 0.026)	0.83
Right-grip	family.Prevotellaceae.id.960.summary.txt.gz	Simple mode	16	-0.00112558	0.0151932	-0.0309043	0.0286532	-0.001 (-0.031- 0.029)	0.942
Right-grip	family.Prevotellaceae.id.960.summary.txt.gz	Weighted mode	16	-0.000515469	0.0128051	-0.0256135	0.0245826	-0.001 (-0.026- 0.025)	0.968
Right-grip	family.Rhodospirillaceae.id.2717.summary.txt.gz	MR Egger	15	0.0376138	0.0363994	-0.0337291	0.108957	0.038 (-0.034- 0.109)	0.32
Right-grip	family.Rhodospirillaceae.id.2717.summary.txt.gz	Weighted median	15	0.0113415	0.00830649	-0.00493922	0.0276222	0.011 (-0.005- 0.028)	0.172
Right-grip	family.Rhodospirillaceae.id.2717.summary.txt.gz	Inverse variance weighted	15	0.00330504	0.00757712	-0.0115461	0.0181562	0.003 (-0.012- 0.018)	0.663
Right-grip	family.Rhodospirillaceae.id.2717.summary.txt.gz	Simple mode	15	0.0127459	0.0167412	-0.0200668	0.0455586	0.013 (-0.020- 0.046)	0.459
Right-grip	family.Rhodospirillaceae.id.2717.summary.txt.gz	Weighted mode	15	0.0127459	0.0147255	-0.016116	0.0416078	0.013 (-0.016- 0.042)	0.401
Right-grip	family.Rikenellaceae.id.967.summary.txt.gz	MR Egger	21	-0.0327072	0.0196956	-0.0713104	0.00589613	-0.033 (-0.071- 0.006)	0.113
Right-grip	family.Rikenellaceae.id.967.summary.txt.gz	Weighted median	21	-0.000778708	0.00862566	-0.017685	0.0161276	-0.001 (-0.018- 0.016)	0.928
Right-grip	family.Rikenellaceae.id.967.summary.txt.gz	Inverse variance weighted	21	0.00216529	0.00634112	-0.0102633	0.0145939	0.002 (-0.010- 0.015)	0.733
Right-grip	family.Rikenellaceae.id.967.summary.txt.gz	Simple mode	21	-0.0109353	0.016985	-0.0442258	0.0223552	-0.011 (-0.044- 0.022)	0.527
Right-grip	family.Rikenellaceae.id.967.summary.txt.gz	Weighted mode	21	-0.00901201	0.0172174	-0.0427581	0.0247341	-0.009 (-0.043- 0.025)	0.606
Right-grip	family.Ruminococcaceae.id.2050.summary.txt.gz	MR Egger	10	-0.019402	0.0230065	-0.0644948	0.0256908	-0.019 (-0.064- 0.026)	0.424
Right-grip	family.Ruminococcaceae.id.2050.summary.txt.gz	Weighted median	10	-0.0186781	0.011676	-0.041563	0.00420683	-0.019 (-0.042- 0.004)	0.11
Right-grip	family.Ruminococcaceae.id.2050.summary.txt.gz	Inverse variance weighted	10	-0.0131053	0.0101602	-0.0330192	0.00680863	-0.013 (-0.033- 0.007)	0.197
Right-grip	family.Ruminococcaceae.id.2050.summary.txt.gz	Simple mode	10	-0.020688	0.0168132	-0.0536419	0.0122659	-0.021 (-0.054- 0.012)	0.25
Right-grip	family.Ruminococcaceae.id.2050.summary.txt.gz	Weighted mode	10	-0.0197447	0.0157096	-0.0505354	0.0110461	-0.020 (-0.051- 0.011)	0.24
Right-grip	family.Streptococcaceae.id.1850.summary.txt.gz	MR Egger	16	-0.0172437	0.0339264	-0.0837395	0.0492521	-0.017 (-0.084- 0.049)	0.619
Right-grip	family.Streptococcaceae.id.1850.summary.txt.gz	Weighted median	16	0.00557552	0.0102136	-0.0144432	0.0255942	0.006 (-0.014- 0.026)	0.585
Right-grip	family.Streptococcaceae.id.1850.summary.txt.gz	Inverse variance weighted	16	0.00285753	0.00847778	-0.0137589	0.019474	0.003 (-0.014- 0.019)	0.736
Right-grip	family.Streptococcaceae.id.1850.summary.txt.gz	Simple mode	16	0.0084979	0.0158121	-0.0224937	0.0394895	0.008 (-0.022- 0.039)	0.599
Right-grip	family.Streptococcaceae.id.1850.summary.txt.gz	Weighted mode	16	0.0084979	0.016272	-0.0233953	0.0403911	0.008 (-0.023- 0.040)	0.609
Right-grip	family.unknownfamily.id.1000001214.summary.txt.gz	MR Egger	9	0.0361068	0.0197187	-0.00254195	0.0747555	0.036 (-0.003- 0.075)	0.11
Right-grip	family.unknownfamily.id.1000001214.summary.txt.gz	Weighted median	9	0.00653725	0.00824884	-0.00963048	0.022705	0.007 (-0.010- 0.023)	0.428
Right-grip	family.unknownfamily.id.1000001214.summary.txt.gz	Inverse variance weighted	9	0.00673059	0.00773292	-0.00842594	0.0218871	0.007 (-0.008- 0.022)	0.384
Right-grip	family.unknownfamily.id.1000001214.summary.txt.gz	Simple mode	9	-0.00905451	0.0141933	-0.0368734	0.0187644	-0.009 (-0.037- 0.019)	0.541
Right-grip	family.unknownfamily.id.1000001214.summary.txt.gz	Weighted mode	9	0.00204619	0.0143541	-0.0260878	0.0301802	0.002 (-0.026- 0.030)	0.89
Right-grip	family.unknownfamily.id.1000005471.summary.txt.gz	MR Egger	14	0.0399385	0.0265961	-0.01219	0.0920669	0.040 (-0.012- 0.092)	0.159
Right-grip	family.unknownfamily.id.1000005471.summary.txt.gz	Weighted median	14	-0.010304	0.00946322	-0.0288519	0.00824388	-0.010 (-0.029- 0.008)	0.276
Right-grip	family.unknownfamily.id.1000005471.summary.txt.gz	Inverse variance weighted	14	-0.0031593	0.00974494	-0.0222594	0.0159408	-0.003 (-0.022- 0.016)	0.746
Right-grip	family.unknownfamily.id.1000005471.summary.txt.gz	Simple mode	14	-0.0156031	0.0153971	-0.0457815	0.0145753	-0.016 (-0.046- 0.015)	0.329
Right-grip	family.unknownfamily.id.1000005471.summary.txt.gz	Weighted mode	14	-0.0120032	0.0143891	-0.0402059	0.0161995	-0.012 (-0.040- 0.016)	0.419
Right-grip	family.unknownfamily.id.1000006161.summary.txt.gz	MR Egger	14	0.0223715	0.0180244	-0.0129563	0.0576992	0.022 (-0.013- 0.058)	0.238
Right-grip	family.unknownfamily.id.1000006161.summary.txt.gz	Weighted median	14	0.00670001	0.00587311	-0.00481129	0.0182113	0.007 (-0.005- 0.018)	0.254
Right-grip	family.unknownfamily.id.1000006161.summary.txt.gz	Inverse variance weighted	14	0.00379867	0.00423783	-0.00450747	0.0121048	0.004 (-0.005- 0.012)	0.37
Right-grip	family.unknownfamily.id.1000006161.summary.txt.gz	Simple mode	14	0.00589706	0.0109557	-0.015576	0.0273702	0.006 (-0.016- 0.027)	0.599
Right-grip	family.unknownfamily.id.1000006161.summary.txt.gz	Weighted mode	14	0.00527178	0.00972588	-0.0137909	0.0243345	0.005 (-0.014- 0.024)	0.597
Right-grip	family.Veillonellaceae.id.2172.summary.txt.gz	MR Egger	19	0.0212812	0.0175573	-0.0131312	0.0556936	0.021 (-0.013- 0.056)	0.242
Right-grip	family.Veillonellaceae.id.2172.summary.txt.gz	Weighted median	19	0.00141595	0.00886514	-0.0159597	0.0187916	0.001 (-0.016- 0.019)	0.873
Right-grip	family.Veillonellaceae.id.2172.summary.txt.gz	Inverse variance weighted	19	-0.000578501	0.00822542	-0.0167003	0.0155433	-0.001 (-0.017- 0.016)	0.944
Right-grip	family.Veillonellaceae.id.2172.summary.txt.gz	Simple mode	19	-0.00459025	0.0139333	-0.0318995	0.022719	-0.005 (-0.032- 0.023)	0.746
Right-grip	family.Veillonellaceae.id.2172.summary.txt.gz	Weighted mode	19	0.00198394	0.0105712	-0.0187357	0.0227035	0.002 (-0.019- 0.023)	0.853
Right-grip	family.Verrucomicrobiaceae.id.4036.summary.txt.gz	MR Egger	12	-0.00658029	0.0374511	-0.0799844	0.0668238	-0.007 (-0.080- 0.067)	0.864
Right-grip	family.Verrucomicrobiaceae.id.4036.summary.txt.gz	Weighted median	12	0.00671485	0.0105632	-0.0139891	0.0274188	0.007 (-0.014- 0.027)	0.525
Right-grip	family.Verrucomicrobiaceae.id.4036.summary.txt.gz	Inverse variance weighted	12	0.0197359	0.0101998	-0.000255649	0.0397275	0.020 ( 0.000- 0.040)	0.053
Right-grip	family.Verrucomicrobiaceae.id.4036.summary.txt.gz	Simple mode	12	0.00341877	0.0158385	-0.0276247	0.0344623	0.003 (-0.028- 0.034)	0.833
Right-grip	family.Verrucomicrobiaceae.id.4036.summary.txt.gz	Weighted mode	12	0.0012911	0.0148968	-0.0279066	0.0304888	0.001 (-0.028- 0.030)	0.932
Right-grip	family.Victivallaceae.id.2255.summary.txt.gz	MR Egger	13	-0.0490139	0.0252124	-0.0984303	0.000402392	-0.049 (-0.098- 0.000)	0.078
Right-grip	family.Victivallaceae.id.2255.summary.txt.gz	Weighted median	13	-0.00420673	0.00587237	-0.0157166	0.00730312	-0.004 (-0.016- 0.007)	0.474
Right-grip	family.Victivallaceae.id.2255.summary.txt.gz	Inverse variance weighted	13	0.00356982	0.0061081	-0.00840206	0.0155417	0.004 (-0.008- 0.016)	0.559
Right-grip	family.Victivallaceae.id.2255.summary.txt.gz	Simple mode	13	-0.00659992	0.00916273	-0.0245589	0.011359	-0.007 (-0.025- 0.011)	0.485
Right-grip	family.Victivallaceae.id.2255.summary.txt.gz	Weighted mode	13	-0.005672	0.00848064	-0.0222941	0.0109501	-0.006 (-0.022- 0.011)	0.516
Right-grip	genus..Clostridiuminnocuumgroup.id.14397.summary.txt.gz	MR Egger	9	0.069008	0.0283288	0.0134835	0.124532	0.069 ( 0.013- 0.125)	0.045
Right-grip	genus..Clostridiuminnocuumgroup.id.14397.summary.txt.gz	Weighted median	9	0.00535005	0.00723479	-0.00883014	0.0195302	0.005 (-0.009- 0.020)	0.46
Right-grip	genus..Clostridiuminnocuumgroup.id.14397.summary.txt.gz	Inverse variance weighted	9	0.000972264	0.00709097	-0.012926	0.0148706	0.001 (-0.013- 0.015)	0.891
Right-grip	genus..Clostridiuminnocuumgroup.id.14397.summary.txt.gz	Simple mode	9	0.00441275	0.0108881	-0.0169279	0.0257534	0.004 (-0.017- 0.026)	0.696
Right-grip	genus..Clostridiuminnocuumgroup.id.14397.summary.txt.gz	Weighted mode	9	0.00401803	0.0107826	-0.017116	0.025152	0.004 (-0.017- 0.025)	0.719
Right-grip	genus..Eubacteriumbrachygroup.id.11296.summary.txt.gz	MR Egger	10	-0.00842052	0.0243338	-0.0561147	0.0392737	-0.008 (-0.056- 0.039)	0.738
Right-grip	genus..Eubacteriumbrachygroup.id.11296.summary.txt.gz	Weighted median	10	0.00397475	0.00626305	-0.00830083	0.0162503	0.004 (-0.008- 0.016)	0.526
Right-grip	genus..Eubacteriumbrachygroup.id.11296.summary.txt.gz	Inverse variance weighted	10	-0.00350248	0.0060129	-0.0152878	0.0082828	-0.004 (-0.015- 0.008)	0.56
Right-grip	genus..Eubacteriumbrachygroup.id.11296.summary.txt.gz	Simple mode	10	0.00462693	0.0104882	-0.0159299	0.0251837	0.005 (-0.016- 0.025)	0.67
Right-grip	genus..Eubacteriumbrachygroup.id.11296.summary.txt.gz	Weighted mode	10	0.00484537	0.00933596	-0.0134531	0.0231439	0.005 (-0.013- 0.023)	0.616
Right-grip	genus..Eubacteriumcoprostanoligenesgroup.id.11375.summary.txt.gz	MR Egger	13	0.00607476	0.0424879	-0.0772016	0.0893511	0.006 (-0.077- 0.089)	0.889
Right-grip	genus..Eubacteriumcoprostanoligenesgroup.id.11375.summary.txt.gz	Weighted median	13	0.0142759	0.0118083	-0.00886844	0.0374202	0.014 (-0.009- 0.037)	0.227
Right-grip	genus..Eubacteriumcoprostanoligenesgroup.id.11375.summary.txt.gz	Inverse variance weighted	13	0.0147363	0.0104362	-0.00571855	0.0351912	0.015 (-0.006- 0.035)	0.158
Right-grip	genus..Eubacteriumcoprostanoligenesgroup.id.11375.summary.txt.gz	Simple mode	13	0.0326303	0.0202041	-0.00696969	0.0722302	0.033 (-0.007- 0.072)	0.132
Right-grip	genus..Eubacteriumcoprostanoligenesgroup.id.11375.summary.txt.gz	Weighted mode	13	0.0245133	0.018756	-0.0122485	0.0612751	0.025 (-0.012- 0.061)	0.216
Right-grip	genus..Eubacteriumeligensgroup.id.14372.summary.txt.gz	MR Egger	8	-0.167819	0.0354448	-0.23729	-0.0983468	-0.168 (-0.237--0.098)	0.00321
Right-grip	genus..Eubacteriumeligensgroup.id.14372.summary.txt.gz	Weighted median	8	0.0128538	0.0153609	-0.0172534	0.0429611	0.013 (-0.017- 0.043)	0.403
Right-grip	genus..Eubacteriumeligensgroup.id.14372.summary.txt.gz	Inverse variance weighted	8	0.0063064	0.0196096	-0.0321285	0.0447413	0.006 (-0.032- 0.045)	0.748
Right-grip	genus..Eubacteriumeligensgroup.id.14372.summary.txt.gz	Simple mode	8	0.00313842	0.0280346	-0.0518095	0.0580863	0.003 (-0.052- 0.058)	0.914
Right-grip	genus..Eubacteriumeligensgroup.id.14372.summary.txt.gz	Weighted mode	8	0.00815611	0.0246699	-0.0401968	0.0565091	0.008 (-0.040- 0.057)	0.751
Right-grip	genus..Eubacteriumfissicatenagroup.id.14373.summary.txt.gz	MR Egger	9	-0.0500393	0.0338708	-0.116426	0.0163474	-0.050 (-0.116- 0.016)	0.183
Right-grip	genus..Eubacteriumfissicatenagroup.id.14373.summary.txt.gz	Weighted median	9	-0.0107668	0.00718173	-0.024843	0.00330939	-0.011 (-0.025- 0.003)	0.134
Right-grip	genus..Eubacteriumfissicatenagroup.id.14373.summary.txt.gz	Inverse variance weighted	9	-0.00278325	0.00676649	-0.0160456	0.0104791	-0.003 (-0.016- 0.010)	0.681
Right-grip	genus..Eubacteriumfissicatenagroup.id.14373.summary.txt.gz	Simple mode	9	-0.0178821	0.0123701	-0.0421275	0.00636324	-0.018 (-0.042- 0.006)	0.186
Right-grip	genus..Eubacteriumfissicatenagroup.id.14373.summary.txt.gz	Weighted mode	9	-0.0171682	0.0115182	-0.0397438	0.00540754	-0.017 (-0.040- 0.005)	0.174
Right-grip	genus..Eubacteriumhalliigroup.id.11338.summary.txt.gz	MR Egger	16	0.024292	0.0145207	-0.00416852	0.0527525	0.024 (-0.004- 0.053)	0.117
Right-grip	genus..Eubacteriumhalliigroup.id.11338.summary.txt.gz	Weighted median	16	-0.0100265	0.00904074	-0.0277463	0.00769336	-0.010 (-0.028- 0.008)	0.267
Right-grip	genus..Eubacteriumhalliigroup.id.11338.summary.txt.gz	Inverse variance weighted	16	-0.0115676	0.00841501	-0.028061	0.00492582	-0.012 (-0.028- 0.005)	0.169
Right-grip	genus..Eubacteriumhalliigroup.id.11338.summary.txt.gz	Simple mode	16	-0.00993715	0.0148118	-0.0389683	0.019094	-0.010 (-0.039- 0.019)	0.512
Right-grip	genus..Eubacteriumhalliigroup.id.11338.summary.txt.gz	Weighted mode	16	-0.00582999	0.0124593	-0.0302502	0.0185902	-0.006 (-0.030- 0.019)	0.647
Right-grip	genus..Eubacteriumnodatumgroup.id.11297.summary.txt.gz	MR Egger	11	0.0426112	0.018726	0.00590814	0.0793142	0.043 ( 0.006- 0.079)	0.0489
Right-grip	genus..Eubacteriumnodatumgroup.id.11297.summary.txt.gz	Weighted median	11	-0.00110065	0.00547636	-0.0118343	0.00963302	-0.001 (-0.012- 0.010)	0.841
Right-grip	genus..Eubacteriumnodatumgroup.id.11297.summary.txt.gz	Inverse variance weighted	11	0.000723526	0.00509018	-0.00925322	0.0107003	0.001 (-0.009- 0.011)	0.887
Right-grip	genus..Eubacteriumnodatumgroup.id.11297.summary.txt.gz	Simple mode	11	-0.000887017	0.00862676	-0.0177955	0.0160214	-0.001 (-0.018- 0.016)	0.92
Right-grip	genus..Eubacteriumnodatumgroup.id.11297.summary.txt.gz	Weighted mode	11	-0.000887017	0.00798525	-0.0165381	0.0147641	-0.001 (-0.017- 0.015)	0.914
Right-grip	genus..Eubacteriumoxidoreducensgroup.id.11339.summary.txt.gz	MR Egger	5	0.0289526	0.0295151	-0.028897	0.0868022	0.029 (-0.029- 0.087)	0.399
Right-grip	genus..Eubacteriumoxidoreducensgroup.id.11339.summary.txt.gz	Weighted median	5	0.013123	0.00949943	-0.00549589	0.0317419	0.013 (-0.005- 0.032)	0.167
Right-grip	genus..Eubacteriumoxidoreducensgroup.id.11339.summary.txt.gz	Inverse variance weighted	5	0.00923541	0.00842576	-0.00727908	0.0257499	0.009 (-0.007- 0.026)	0.273
Right-grip	genus..Eubacteriumoxidoreducensgroup.id.11339.summary.txt.gz	Simple mode	5	0.0146533	0.0118107	-0.00849565	0.0378023	0.015 (-0.008- 0.038)	0.283
Right-grip	genus..Eubacteriumoxidoreducensgroup.id.11339.summary.txt.gz	Weighted mode	5	0.0141644	0.0118498	-0.00906127	0.03739	0.014 (-0.009- 0.037)	0.298
Right-grip	genus..Eubacteriumrectalegroup.id.14374.summary.txt.gz	MR Egger	9	-0.0921094	0.035797	-0.162272	-0.0219473	-0.092 (-0.162--0.022)	0.0368
Right-grip	genus..Eubacteriumrectalegroup.id.14374.summary.txt.gz	Weighted median	9	-0.0150558	0.0139083	-0.0423161	0.0122046	-0.015 (-0.042- 0.012)	0.279
Right-grip	genus..Eubacteriumrectalegroup.id.14374.summary.txt.gz	Inverse variance weighted	9	-0.00933365	0.0117158	-0.0322967	0.0136294	-0.009 (-0.032- 0.014)	0.426
Right-grip	genus..Eubacteriumrectalegroup.id.14374.summary.txt.gz	Simple mode	9	-0.018892	0.0238644	-0.0656662	0.0278822	-0.019 (-0.066- 0.028)	0.451
Right-grip	genus..Eubacteriumrectalegroup.id.14374.summary.txt.gz	Weighted mode	9	-0.0180122	0.0223595	-0.0618367	0.0258124	-0.018 (-0.062- 0.026)	0.444
Right-grip	genus..Eubacteriumruminantiumgroup.id.11340.summary.txt.gz	MR Egger	18	-0.0248363	0.0167919	-0.0577484	0.00807576	-0.025 (-0.058- 0.008)	0.159
Right-grip	genus..Eubacteriumruminantiumgroup.id.11340.summary.txt.gz	Weighted median	18	-0.00532883	0.00644626	-0.0179635	0.00730584	-0.005 (-0.018- 0.007)	0.408
Right-grip	genus..Eubacteriumruminantiumgroup.id.11340.summary.txt.gz	Inverse variance weighted	18	-0.00393554	0.00464021	-0.0130303	0.00515928	-0.004 (-0.013- 0.005)	0.396
Right-grip	genus..Eubacteriumruminantiumgroup.id.11340.summary.txt.gz	Simple mode	18	-0.00489418	0.0111423	-0.0267331	0.0169448	-0.005 (-0.027- 0.017)	0.666
Right-grip	genus..Eubacteriumruminantiumgroup.id.11340.summary.txt.gz	Weighted mode	18	-0.00435288	0.0120258	-0.0279235	0.0192177	-0.004 (-0.028- 0.019)	0.722
Right-grip	genus..Eubacteriumventriosumgroup.id.11341.summary.txt.gz	MR Egger	15	0.0405988	0.0387161	-0.0352848	0.116482	0.041 (-0.035- 0.116)	0.313
Right-grip	genus..Eubacteriumventriosumgroup.id.11341.summary.txt.gz	Weighted median	15	0.00497708	0.0102514	-0.0151156	0.0250698	0.005 (-0.015- 0.025)	0.627
Right-grip	genus..Eubacteriumventriosumgroup.id.11341.summary.txt.gz	Inverse variance weighted	15	-0.000151407	0.00858756	-0.016983	0.0166802	0.000 (-0.017- 0.017)	0.986
Right-grip	genus..Eubacteriumventriosumgroup.id.11341.summary.txt.gz	Simple mode	15	0.0114585	0.0157313	-0.0193749	0.0422919	0.011 (-0.019- 0.042)	0.478
Right-grip	genus..Eubacteriumventriosumgroup.id.11341.summary.txt.gz	Weighted mode	15	0.00983183	0.0162875	-0.0220917	0.0417554	0.010 (-0.022- 0.042)	0.556
Right-grip	genus..Eubacteriumxylanophilumgroup.id.14375.summary.txt.gz	MR Egger	9	-0.0148701	0.0331662	-0.079876	0.0501357	-0.015 (-0.080- 0.050)	0.667
Right-grip	genus..Eubacteriumxylanophilumgroup.id.14375.summary.txt.gz	Weighted median	9	0.0122002	0.0117582	-0.0108458	0.0352463	0.012 (-0.011- 0.035)	0.299
Right-grip	genus..Eubacteriumxylanophilumgroup.id.14375.summary.txt.gz	Inverse variance weighted	9	0.0166022	0.0106346	-0.00424161	0.037446	0.017 (-0.004- 0.037)	0.118
Right-grip	genus..Eubacteriumxylanophilumgroup.id.14375.summary.txt.gz	Simple mode	9	0.0125864	0.0208696	-0.0283181	0.0534909	0.013 (-0.028- 0.053)	0.563
Right-grip	genus..Eubacteriumxylanophilumgroup.id.14375.summary.txt.gz	Weighted mode	9	0.0110423	0.0185394	-0.0252949	0.0473795	0.011 (-0.025- 0.047)	0.568
Right-grip	genus..Ruminococcusgauvreauiigroup.id.11342.summary.txt.gz	MR Egger	12	0.0518078	0.0405378	-0.0276463	0.131262	0.052 (-0.028- 0.131)	0.23
Right-grip	genus..Ruminococcusgauvreauiigroup.id.11342.summary.txt.gz	Weighted median	12	-0.00583162	0.0114051	-0.0281857	0.0165224	-0.006 (-0.028- 0.017)	0.609
Right-grip	genus..Ruminococcusgauvreauiigroup.id.11342.summary.txt.gz	Inverse variance weighted	12	-0.000310743	0.00976521	-0.0194506	0.0188291	0.000 (-0.019- 0.019)	0.975
Right-grip	genus..Ruminococcusgauvreauiigroup.id.11342.summary.txt.gz	Simple mode	12	-0.00370992	0.0218851	-0.0466048	0.039185	-0.004 (-0.047- 0.039)	0.868
Right-grip	genus..Ruminococcusgauvreauiigroup.id.11342.summary.txt.gz	Weighted mode	12	-0.00370992	0.0208393	-0.0445549	0.0371351	-0.004 (-0.045- 0.037)	0.862
Right-grip	genus..Ruminococcusgnavusgroup.id.14376.summary.txt.gz	MR Egger	12	0.0171864	0.0296727	-0.0409722	0.075345	0.017 (-0.041- 0.075)	0.575
Right-grip	genus..Ruminococcusgnavusgroup.id.14376.summary.txt.gz	Weighted median	12	0.000347293	0.00719031	-0.0137457	0.0144403	0.000 (-0.014- 0.014)	0.961
Right-grip	genus..Ruminococcusgnavusgroup.id.14376.summary.txt.gz	Inverse variance weighted	12	-0.00518195	0.0065142	-0.0179498	0.00758588	-0.005 (-0.018- 0.008)	0.426
Right-grip	genus..Ruminococcusgnavusgroup.id.14376.summary.txt.gz	Simple mode	12	-0.000813136	0.0135257	-0.0273234	0.0256972	-0.001 (-0.027- 0.026)	0.953
Right-grip	genus..Ruminococcusgnavusgroup.id.14376.summary.txt.gz	Weighted mode	12	5.61053e-06	0.0125765	-0.0246444	0.0246556	0.000 (-0.025- 0.025)	1
Right-grip	genus..Ruminococcustorquesgroup.id.14377.summary.txt.gz	MR Egger	10	0.0203765	0.0261314	-0.0308411	0.071594	0.020 (-0.031- 0.072)	0.458
Right-grip	genus..Ruminococcustorquesgroup.id.14377.summary.txt.gz	Weighted median	10	0.0048981	0.0121657	-0.0189467	0.0287429	0.005 (-0.019- 0.029)	0.687
Right-grip	genus..Ruminococcustorquesgroup.id.14377.summary.txt.gz	Inverse variance weighted	10	0.00790571	0.00913973	-0.0100082	0.0258196	0.008 (-0.010- 0.026)	0.387
Right-grip	genus..Ruminococcustorquesgroup.id.14377.summary.txt.gz	Simple mode	10	0.0171873	0.0204261	-0.0228478	0.0572224	0.017 (-0.023- 0.057)	0.422
Right-grip	genus..Ruminococcustorquesgroup.id.14377.summary.txt.gz	Weighted mode	10	0.0187015	0.0202373	-0.0209636	0.0583666	0.019 (-0.021- 0.058)	0.38
Right-grip	genus.Actinomyces.id.423.summary.txt.gz	MR Egger	7	0.030811	0.0184961	-0.00544142	0.0670634	0.031 (-0.005- 0.067)	0.157
Right-grip	genus.Actinomyces.id.423.summary.txt.gz	Weighted median	7	-0.000545415	0.00895264	-0.0180926	0.0170018	-0.001 (-0.018- 0.017)	0.951
Right-grip	genus.Actinomyces.id.423.summary.txt.gz	Inverse variance weighted	7	-0.00152084	0.00696651	-0.0151752	0.0121335	-0.002 (-0.015- 0.012)	0.827
Right-grip	genus.Actinomyces.id.423.summary.txt.gz	Simple mode	7	-0.00211225	0.0136352	-0.0288371	0.0246126	-0.002 (-0.029- 0.025)	0.882
Right-grip	genus.Actinomyces.id.423.summary.txt.gz	Weighted mode	7	0.00677438	0.0131426	-0.0189852	0.0325339	0.007 (-0.019- 0.033)	0.625
Right-grip	genus.Adlercreutzia.id.812.summary.txt.gz	MR Egger	8	0.0304769	0.0353283	-0.0387665	0.0997204	0.030 (-0.039- 0.100)	0.421
Right-grip	genus.Adlercreutzia.id.812.summary.txt.gz	Weighted median	8	-0.00691668	0.0105369	-0.027569	0.0137357	-0.007 (-0.028- 0.014)	0.512
Right-grip	genus.Adlercreutzia.id.812.summary.txt.gz	Inverse variance weighted	8	-0.00388012	0.00782959	-0.0192261	0.0114659	-0.004 (-0.019- 0.011)	0.62
Right-grip	genus.Adlercreutzia.id.812.summary.txt.gz	Simple mode	8	-0.0212743	0.0187058	-0.0579376	0.015389	-0.021 (-0.058- 0.015)	0.293
Right-grip	genus.Adlercreutzia.id.812.summary.txt.gz	Weighted mode	8	-0.0210149	0.0189506	-0.0581581	0.0161283	-0.021 (-0.058- 0.016)	0.304
Right-grip	genus.Akkermansia.id.4037.summary.txt.gz	MR Egger	12	-0.00641078	0.0373815	-0.0796785	0.0668569	-0.006 (-0.080- 0.067)	0.867
Right-grip	genus.Akkermansia.id.4037.summary.txt.gz	Weighted median	12	0.00668973	0.0101952	-0.0132928	0.0266723	0.007 (-0.013- 0.027)	0.512
Right-grip	genus.Akkermansia.id.4037.summary.txt.gz	Inverse variance weighted	12	0.0197365	0.0101939	-0.000243655	0.0397166	0.020 ( 0.000- 0.040)	0.053
Right-grip	genus.Akkermansia.id.4037.summary.txt.gz	Simple mode	12	0.00342226	0.0169128	-0.0297268	0.0365713	0.003 (-0.030- 0.037)	0.843
Right-grip	genus.Akkermansia.id.4037.summary.txt.gz	Weighted mode	12	0.00129512	0.0133628	-0.0248959	0.0274862	0.001 (-0.025- 0.027)	0.925
Right-grip	genus.Alistipes.id.968.summary.txt.gz	MR Egger	14	0.0389457	0.0580997	-0.0749297	0.152821	0.039 (-0.075- 0.153)	0.515
Right-grip	genus.Alistipes.id.968.summary.txt.gz	Weighted median	14	0.0155695	0.012583	-0.00909306	0.0402321	0.016 (-0.009- 0.040)	0.216
Right-grip	genus.Alistipes.id.968.summary.txt.gz	Inverse variance weighted	14	0.0124924	0.0116718	-0.0103844	0.0353692	0.012 (-0.010- 0.035)	0.284
Right-grip	genus.Alistipes.id.968.summary.txt.gz	Simple mode	14	-0.0200401	0.0257726	-0.0705544	0.0304742	-0.020 (-0.071- 0.030)	0.451
Right-grip	genus.Alistipes.id.968.summary.txt.gz	Weighted mode	14	0.0190427	0.0238829	-0.0277678	0.0658532	0.019 (-0.028- 0.066)	0.44
Right-grip	genus.Allisonella.id.2174.summary.txt.gz	MR Egger	8	-0.0389942	0.0472312	-0.131567	0.0535789	-0.039 (-0.132- 0.054)	0.441
Right-grip	genus.Allisonella.id.2174.summary.txt.gz	Weighted median	8	-0.00086061	0.00583559	-0.0122984	0.0105771	-0.001 (-0.012- 0.011)	0.883
Right-grip	genus.Allisonella.id.2174.summary.txt.gz	Inverse variance weighted	8	0.00112716	0.00687423	-0.0123463	0.0146006	0.001 (-0.012- 0.015)	0.87
Right-grip	genus.Allisonella.id.2174.summary.txt.gz	Simple mode	8	-0.00129917	0.00922224	-0.0193748	0.0167764	-0.001 (-0.019- 0.017)	0.892
Right-grip	genus.Allisonella.id.2174.summary.txt.gz	Weighted mode	8	-0.00197714	0.00783808	-0.0173398	0.0133855	-0.002 (-0.017- 0.013)	0.808
Right-grip	genus.Alloprevotella.id.961.summary.txt.gz	MR Egger	6	0.0203705	0.0483615	-0.074418	0.115159	0.020 (-0.074- 0.115)	0.695
Right-grip	genus.Alloprevotella.id.961.summary.txt.gz	Weighted median	6	0.0151541	0.0065314	0.00235258	0.0279557	0.015 ( 0.002- 0.028)	0.0203
Right-grip	genus.Alloprevotella.id.961.summary.txt.gz	Inverse variance weighted	6	0.0120489	0.00519842	0.00185996	0.0222378	0.012 ( 0.002- 0.022)	0.0205
Right-grip	genus.Alloprevotella.id.961.summary.txt.gz	Simple mode	6	0.0151921	0.00909322	-0.00263057	0.0330148	0.015 (-0.003- 0.033)	0.156
Right-grip	genus.Alloprevotella.id.961.summary.txt.gz	Weighted mode	6	0.0151199	0.00864154	-0.0018175	0.0320573	0.015 (-0.002- 0.032)	0.141
Right-grip	genus.Anaerofilum.id.2053.summary.txt.gz	MR Egger	11	-0.0608584	0.0292092	-0.118108	-0.00360847	-0.061 (-0.118--0.004)	0.067
Right-grip	genus.Anaerofilum.id.2053.summary.txt.gz	Weighted median	11	0.0048981	0.00722179	-0.00925661	0.0190528	0.005 (-0.009- 0.019)	0.498
Right-grip	genus.Anaerofilum.id.2053.summary.txt.gz	Inverse variance weighted	11	0.000958943	0.00674559	-0.0122624	0.0141803	0.001 (-0.012- 0.014)	0.887
Right-grip	genus.Anaerofilum.id.2053.summary.txt.gz	Simple mode	11	0.0170352	0.0138344	-0.0100803	0.0441507	0.017 (-0.010- 0.044)	0.246
Right-grip	genus.Anaerofilum.id.2053.summary.txt.gz	Weighted mode	11	0.0167553	0.0123631	-0.00747649	0.040987	0.017 (-0.007- 0.041)	0.205
Right-grip	genus.Anaerostipes.id.1991.summary.txt.gz	MR Egger	13	0.0334528	0.0370589	-0.0391827	0.106088	0.033 (-0.039- 0.106)	0.386
Right-grip	genus.Anaerostipes.id.1991.summary.txt.gz	Weighted median	13	-0.00804257	0.0122643	-0.0320807	0.0159955	-0.008 (-0.032- 0.016)	0.512
Right-grip	genus.Anaerostipes.id.1991.summary.txt.gz	Inverse variance weighted	13	-0.0108472	0.0112459	-0.0328891	0.0111947	-0.011 (-0.033- 0.011)	0.335
Right-grip	genus.Anaerostipes.id.1991.summary.txt.gz	Simple mode	13	-0.026428	0.0261811	-0.077743	0.0248869	-0.026 (-0.078- 0.025)	0.333
Right-grip	genus.Anaerostipes.id.1991.summary.txt.gz	Weighted mode	13	-0.0202497	0.0227311	-0.0648026	0.0243032	-0.020 (-0.065- 0.024)	0.391
Right-grip	genus.Anaerotruncus.id.2054.summary.txt.gz	MR Egger	13	-0.0770049	0.0409437	-0.157254	0.00324477	-0.077 (-0.157- 0.003)	0.087
Right-grip	genus.Anaerotruncus.id.2054.summary.txt.gz	Weighted median	13	-0.00599642	0.0136285	-0.0327083	0.0207155	-0.006 (-0.033- 0.021)	0.66
Right-grip	genus.Anaerotruncus.id.2054.summary.txt.gz	Inverse variance weighted	13	0.00884895	0.0148855	-0.0203267	0.0380246	0.009 (-0.020- 0.038)	0.552
Right-grip	genus.Anaerotruncus.id.2054.summary.txt.gz	Simple mode	13	-0.0240511	0.0343045	-0.0912879	0.0431857	-0.024 (-0.091- 0.043)	0.497
Right-grip	genus.Anaerotruncus.id.2054.summary.txt.gz	Weighted mode	13	-0.0233561	0.0230186	-0.0684724	0.0217603	-0.023 (-0.068- 0.022)	0.33
Right-grip	genus.Bacteroides.id.918.summary.txt.gz	MR Egger	9	-0.0354253	0.0696639	-0.171967	0.101116	-0.035 (-0.172- 0.101)	0.627
Right-grip	genus.Bacteroides.id.918.summary.txt.gz	Weighted median	9	-0.00822606	0.0136502	-0.0349804	0.0185282	-0.008 (-0.035- 0.019)	0.547
Right-grip	genus.Bacteroides.id.918.summary.txt.gz	Inverse variance weighted	9	-0.00813395	0.0125245	-0.032682	0.0164141	-0.008 (-0.033- 0.016)	0.516
Right-grip	genus.Bacteroides.id.918.summary.txt.gz	Simple mode	9	-0.00722896	0.0205041	-0.0474171	0.0329591	-0.007 (-0.047- 0.033)	0.734
Right-grip	genus.Bacteroides.id.918.summary.txt.gz	Weighted mode	9	-0.0068624	0.0198108	-0.0456915	0.0319667	-0.007 (-0.046- 0.032)	0.738
Right-grip	genus.Barnesiella.id.944.summary.txt.gz	MR Egger	14	-0.0340862	0.0352787	-0.103232	0.0350602	-0.034 (-0.103- 0.035)	0.353
Right-grip	genus.Barnesiella.id.944.summary.txt.gz	Weighted median	14	0.0024911	0.00991034	-0.0169332	0.0219154	0.002 (-0.017- 0.022)	0.802
Right-grip	genus.Barnesiella.id.944.summary.txt.gz	Inverse variance weighted	14	-0.00169145	0.0104444	-0.0221625	0.0187796	-0.002 (-0.022- 0.019)	0.871
Right-grip	genus.Barnesiella.id.944.summary.txt.gz	Simple mode	14	0.00275052	0.0142871	-0.0252522	0.0307532	0.003 (-0.025- 0.031)	0.85
Right-grip	genus.Barnesiella.id.944.summary.txt.gz	Weighted mode	14	0.0018675	0.0131732	-0.023952	0.027687	0.002 (-0.024- 0.028)	0.889
Right-grip	genus.Bifidobacterium.id.436.summary.txt.gz	MR Egger	20	0.0402239	0.0326222	-0.0237157	0.104164	0.040 (-0.024- 0.104)	0.233
Right-grip	genus.Bifidobacterium.id.436.summary.txt.gz	Weighted median	20	0.0305208	0.0106672	0.00961305	0.0514285	0.031 ( 0.010- 0.051)	0.00422
Right-grip	genus.Bifidobacterium.id.436.summary.txt.gz	Inverse variance weighted	20	0.0279386	0.0111135	0.00615606	0.0497211	0.028 ( 0.006- 0.050)	0.0119
Right-grip	genus.Bifidobacterium.id.436.summary.txt.gz	Simple mode	20	0.0210861	0.0241227	-0.0261944	0.0683665	0.021 (-0.026- 0.068)	0.393
Right-grip	genus.Bifidobacterium.id.436.summary.txt.gz	Weighted mode	20	0.0693692	0.0214696	0.0272889	0.11145	0.069 ( 0.027- 0.111)	0.0044
Right-grip	genus.Bilophila.id.3170.summary.txt.gz	MR Egger	13	0.0197043	0.0353166	-0.0495162	0.0889248	0.020 (-0.050- 0.089)	0.588
Right-grip	genus.Bilophila.id.3170.summary.txt.gz	Weighted median	13	-0.0102149	0.0101125	-0.0300353	0.00960558	-0.010 (-0.030- 0.010)	0.312
Right-grip	genus.Bilophila.id.3170.summary.txt.gz	Inverse variance weighted	13	-0.00835338	0.00763886	-0.0233255	0.00661878	-0.008 (-0.023- 0.007)	0.274
Right-grip	genus.Bilophila.id.3170.summary.txt.gz	Simple mode	13	-0.0128928	0.0202161	-0.0525163	0.0267307	-0.013 (-0.053- 0.027)	0.536
Right-grip	genus.Bilophila.id.3170.summary.txt.gz	Weighted mode	13	-0.0125629	0.0186779	-0.0491715	0.0240457	-0.013 (-0.049- 0.024)	0.514
Right-grip	genus.Blautia.id.1992.summary.txt.gz	MR Egger	13	0.00817773	0.0157291	-0.0226514	0.0390069	0.008 (-0.023- 0.039)	0.613
Right-grip	genus.Blautia.id.1992.summary.txt.gz	Weighted median	13	0.000195181	0.0102329	-0.0198612	0.0202516	0.000 (-0.020- 0.020)	0.985
Right-grip	genus.Blautia.id.1992.summary.txt.gz	Inverse variance weighted	13	0.00291899	0.00731996	-0.0114281	0.0172661	0.003 (-0.011- 0.017)	0.69
Right-grip	genus.Blautia.id.1992.summary.txt.gz	Simple mode	13	-0.00282628	0.0145181	-0.0312818	0.0256292	-0.003 (-0.031- 0.026)	0.849
Right-grip	genus.Blautia.id.1992.summary.txt.gz	Weighted mode	13	-0.0011594	0.0126002	-0.0258559	0.0235371	-0.001 (-0.026- 0.024)	0.928
Right-grip	genus.Butyricicoccus.id.2055.summary.txt.gz	MR Egger	8	0.0147826	0.0185533	-0.021582	0.0511471	0.015 (-0.022- 0.051)	0.456
Right-grip	genus.Butyricicoccus.id.2055.summary.txt.gz	Weighted median	8	-0.009645	0.0116922	-0.0325617	0.0132717	-0.010 (-0.033- 0.013)	0.409
Right-grip	genus.Butyricicoccus.id.2055.summary.txt.gz	Inverse variance weighted	8	-0.00672484	0.0109649	-0.0282161	0.0147664	-0.007 (-0.028- 0.015)	0.54
Right-grip	genus.Butyricicoccus.id.2055.summary.txt.gz	Simple mode	8	-0.0025929	0.0199924	-0.0417779	0.0365921	-0.003 (-0.042- 0.037)	0.9
Right-grip	genus.Butyricicoccus.id.2055.summary.txt.gz	Weighted mode	8	-0.000555625	0.0149403	-0.0298387	0.0287274	-0.001 (-0.030- 0.029)	0.971
Right-grip	genus.Butyricimonas.id.945.summary.txt.gz	MR Egger	13	-0.0285731	0.0212513	-0.0702257	0.0130794	-0.029 (-0.070- 0.013)	0.206
Right-grip	genus.Butyricimonas.id.945.summary.txt.gz	Weighted median	13	-0.00478547	0.00841082	-0.0212707	0.0116997	-0.005 (-0.021- 0.012)	0.569
Right-grip	genus.Butyricimonas.id.945.summary.txt.gz	Inverse variance weighted	13	-0.00143551	0.00634921	-0.01388	0.0110089	-0.001 (-0.014- 0.011)	0.821
Right-grip	genus.Butyricimonas.id.945.summary.txt.gz	Simple mode	13	-0.00724819	0.013936	-0.0345628	0.0200664	-0.007 (-0.035- 0.020)	0.612
Right-grip	genus.Butyricimonas.id.945.summary.txt.gz	Weighted mode	13	-0.00860132	0.0125474	-0.0331942	0.0159915	-0.009 (-0.033- 0.016)	0.506
Right-grip	genus.Butyrivibrio.id.1993.summary.txt.gz	MR Egger	15	0.00280414	0.016064	-0.0286814	0.0342896	0.003 (-0.029- 0.034)	0.864
Right-grip	genus.Butyrivibrio.id.1993.summary.txt.gz	Weighted median	15	0.000371744	0.00468007	-0.00880119	0.00954468	0.000 (-0.009- 0.010)	0.937
Right-grip	genus.Butyrivibrio.id.1993.summary.txt.gz	Inverse variance weighted	15	0.00293828	0.00347261	-0.00386803	0.0097446	0.003 (-0.004- 0.010)	0.397
Right-grip	genus.Butyrivibrio.id.1993.summary.txt.gz	Simple mode	15	-0.0011906	0.00807594	-0.0170194	0.0146382	-0.001 (-0.017- 0.015)	0.885
Right-grip	genus.Butyrivibrio.id.1993.summary.txt.gz	Weighted mode	15	-0.000879797	0.00756081	-0.015699	0.0139394	-0.001 (-0.016- 0.014)	0.909
Right-grip	genus.CandidatusSoleaferrea.id.11350.summary.txt.gz	MR Egger	10	0.0123317	0.0794216	-0.143335	0.167998	0.012 (-0.143- 0.168)	0.88
Right-grip	genus.CandidatusSoleaferrea.id.11350.summary.txt.gz	Weighted median	10	0.0107058	0.00800971	-0.00499323	0.0264048	0.011 (-0.005- 0.026)	0.181
Right-grip	genus.CandidatusSoleaferrea.id.11350.summary.txt.gz	Inverse variance weighted	10	0.00874438	0.00712516	-0.00522093	0.0227097	0.009 (-0.005- 0.023)	0.22
Right-grip	genus.CandidatusSoleaferrea.id.11350.summary.txt.gz	Simple mode	10	0.0161953	0.0142793	-0.0117921	0.0441828	0.016 (-0.012- 0.044)	0.286
Right-grip	genus.CandidatusSoleaferrea.id.11350.summary.txt.gz	Weighted mode	10	0.014731	0.0151638	-0.0149901	0.0444522	0.015 (-0.015- 0.044)	0.357
Right-grip	genus.Catenibacterium.id.2153.summary.txt.gz	MR Egger	5	0.0250154	0.0514227	-0.0757732	0.125804	0.025 (-0.076- 0.126)	0.66
Right-grip	genus.Catenibacterium.id.2153.summary.txt.gz	Weighted median	5	-0.000215455	0.00687861	-0.0136975	0.0132666	0.000 (-0.014- 0.013)	0.975
Right-grip	genus.Catenibacterium.id.2153.summary.txt.gz	Inverse variance weighted	5	-0.00192604	0.00570712	-0.013112	0.00925992	-0.002 (-0.013- 0.009)	0.736
Right-grip	genus.Catenibacterium.id.2153.summary.txt.gz	Simple mode	5	0.000655279	0.00938186	-0.0177332	0.0190437	0.001 (-0.018- 0.019)	0.948
Right-grip	genus.Catenibacterium.id.2153.summary.txt.gz	Weighted mode	5	0.000967471	0.00961566	-0.0178792	0.0198142	0.001 (-0.018- 0.020)	0.925
Right-grip	genus.ChristensenellaceaeR.7group.id.11283.summary.txt.gz	MR Egger	10	0.034832	0.0345356	-0.0328578	0.102522	0.035 (-0.033- 0.103)	0.343
Right-grip	genus.ChristensenellaceaeR.7group.id.11283.summary.txt.gz	Weighted median	10	0.00562891	0.0127344	-0.0193305	0.0305883	0.006 (-0.019- 0.031)	0.658
Right-grip	genus.ChristensenellaceaeR.7group.id.11283.summary.txt.gz	Inverse variance weighted	10	0.00383821	0.0114839	-0.0186703	0.0263467	0.004 (-0.019- 0.026)	0.738
Right-grip	genus.ChristensenellaceaeR.7group.id.11283.summary.txt.gz	Simple mode	10	0.00651419	0.0178185	-0.02841	0.0414384	0.007 (-0.028- 0.041)	0.723
Right-grip	genus.ChristensenellaceaeR.7group.id.11283.summary.txt.gz	Weighted mode	10	0.00651419	0.0178665	-0.0285042	0.0415326	0.007 (-0.029- 0.042)	0.724
Right-grip	genus.Clostridiumsensustricto1.id.1873.summary.txt.gz	MR Egger	7	-0.0411669	0.0206761	-0.081692	-0.000641726	-0.041 (-0.082--0.001)	0.103
Right-grip	genus.Clostridiumsensustricto1.id.1873.summary.txt.gz	Weighted median	7	-0.00600621	0.0116513	-0.0288427	0.0168303	-0.006 (-0.029- 0.017)	0.606
Right-grip	genus.Clostridiumsensustricto1.id.1873.summary.txt.gz	Inverse variance weighted	7	-0.00921457	0.0110336	-0.0308404	0.0124112	-0.009 (-0.031- 0.012)	0.404
Right-grip	genus.Clostridiumsensustricto1.id.1873.summary.txt.gz	Simple mode	7	0.00113823	0.0181616	-0.0344585	0.036735	0.001 (-0.034- 0.037)	0.952
Right-grip	genus.Clostridiumsensustricto1.id.1873.summary.txt.gz	Weighted mode	7	-0.00643694	0.0161555	-0.0381017	0.0252278	-0.006 (-0.038- 0.025)	0.704
Right-grip	genus.Collinsella.id.815.summary.txt.gz	MR Egger	10	0.0340556	0.0401262	-0.0445918	0.112703	0.034 (-0.045- 0.113)	0.421
Right-grip	genus.Collinsella.id.815.summary.txt.gz	Weighted median	10	0.00782348	0.0120888	-0.0158705	0.0315175	0.008 (-0.016- 0.032)	0.518
Right-grip	genus.Collinsella.id.815.summary.txt.gz	Inverse variance weighted	10	0.00633695	0.0101787	-0.0136133	0.0262872	0.006 (-0.014- 0.026)	0.534
Right-grip	genus.Collinsella.id.815.summary.txt.gz	Simple mode	10	0.0275865	0.0252405	-0.0218849	0.0770579	0.028 (-0.022- 0.077)	0.303
Right-grip	genus.Collinsella.id.815.summary.txt.gz	Weighted mode	10	0.0275865	0.0236702	-0.0188071	0.0739801	0.028 (-0.019- 0.074)	0.274
Right-grip	genus.Coprobacter.id.949.summary.txt.gz	MR Egger	11	-0.0263294	0.0223097	-0.0700565	0.0173976	-0.026 (-0.070- 0.017)	0.268
Right-grip	genus.Coprobacter.id.949.summary.txt.gz	Weighted median	11	0.00161218	0.00781454	-0.0137043	0.0169287	0.002 (-0.014- 0.017)	0.837
Right-grip	genus.Coprobacter.id.949.summary.txt.gz	Inverse variance weighted	11	0.000326083	0.00686242	-0.0131243	0.0137764	0.000 (-0.013- 0.014)	0.962
Right-grip	genus.Coprobacter.id.949.summary.txt.gz	Simple mode	11	0.00408852	0.0134989	-0.0223694	0.0305465	0.004 (-0.022- 0.031)	0.768
Right-grip	genus.Coprobacter.id.949.summary.txt.gz	Weighted mode	11	0.00359099	0.0150449	-0.025897	0.033079	0.004 (-0.026- 0.033)	0.816
Right-grip	genus.Coprococcus1.id.11301.summary.txt.gz	MR Egger	12	0.0288019	0.0176574	-0.00580656	0.0634104	0.029 (-0.006- 0.063)	0.134
Right-grip	genus.Coprococcus1.id.11301.summary.txt.gz	Weighted median	12	0.00707904	0.0101255	-0.0127669	0.026925	0.007 (-0.013- 0.027)	0.484
Right-grip	genus.Coprococcus1.id.11301.summary.txt.gz	Inverse variance weighted	12	0.00452077	0.00744481	-0.0100711	0.0191126	0.005 (-0.010- 0.019)	0.544
Right-grip	genus.Coprococcus1.id.11301.summary.txt.gz	Simple mode	12	-0.00240587	0.0173052	-0.036324	0.0315122	-0.002 (-0.036- 0.032)	0.892
Right-grip	genus.Coprococcus1.id.11301.summary.txt.gz	Weighted mode	12	0.00776132	0.0149178	-0.0214776	0.0370003	0.008 (-0.021- 0.037)	0.613
Right-grip	genus.Coprococcus2.id.11302.summary.txt.gz	MR Egger	9	-0.0323043	0.0534766	-0.137118	0.0725099	-0.032 (-0.137- 0.073)	0.565
Right-grip	genus.Coprococcus2.id.11302.summary.txt.gz	Weighted median	9	-0.000948561	0.0114685	-0.0234269	0.0215298	-0.001 (-0.023- 0.022)	0.934
Right-grip	genus.Coprococcus2.id.11302.summary.txt.gz	Inverse variance weighted	9	-0.00166264	0.00867384	-0.0186634	0.0153381	-0.002 (-0.019- 0.015)	0.848
Right-grip	genus.Coprococcus2.id.11302.summary.txt.gz	Simple mode	9	-0.0103514	0.0181563	-0.0459377	0.025235	-0.010 (-0.046- 0.025)	0.584
Right-grip	genus.Coprococcus2.id.11302.summary.txt.gz	Weighted mode	9	0.00136328	0.0186033	-0.0350992	0.0378258	0.001 (-0.035- 0.038)	0.943
Right-grip	genus.Coprococcus3.id.11303.summary.txt.gz	MR Egger	11	-0.0168379	0.0426202	-0.100373	0.0666976	-0.017 (-0.100- 0.067)	0.702
Right-grip	genus.Coprococcus3.id.11303.summary.txt.gz	Weighted median	11	0.000209589	0.0115934	-0.0225134	0.0229326	0.000 (-0.023- 0.023)	0.986
Right-grip	genus.Coprococcus3.id.11303.summary.txt.gz	Inverse variance weighted	11	-0.00434046	0.00994349	-0.0238297	0.0151488	-0.004 (-0.024- 0.015)	0.662
Right-grip	genus.Coprococcus3.id.11303.summary.txt.gz	Simple mode	11	0.00346737	0.0196535	-0.0350534	0.0419882	0.003 (-0.035- 0.042)	0.863
Right-grip	genus.Coprococcus3.id.11303.summary.txt.gz	Weighted mode	11	-0.000466237	0.0191805	-0.0380601	0.0371276	0.000 (-0.038- 0.037)	0.981
Right-grip	genus.DefluviitaleaceaeUCG011.id.11287.summary.txt.gz	MR Egger	10	0.00817298	0.0250446	-0.0409144	0.0572603	0.008 (-0.041- 0.057)	0.753
Right-grip	genus.DefluviitaleaceaeUCG011.id.11287.summary.txt.gz	Weighted median	10	0.0117346	0.00884062	-0.00559297	0.0290623	0.012 (-0.006- 0.029)	0.184
Right-grip	genus.DefluviitaleaceaeUCG011.id.11287.summary.txt.gz	Inverse variance weighted	10	0.00627146	0.00682947	-0.00711429	0.0196572	0.006 (-0.007- 0.020)	0.358
Right-grip	genus.DefluviitaleaceaeUCG011.id.11287.summary.txt.gz	Simple mode	10	0.0190496	0.0163154	-0.0129286	0.0510277	0.019 (-0.013- 0.051)	0.273
Right-grip	genus.DefluviitaleaceaeUCG011.id.11287.summary.txt.gz	Weighted mode	10	0.0177123	0.0159383	-0.0135268	0.0489513	0.018 (-0.014- 0.049)	0.295
Right-grip	genus.Desulfovibrio.id.3173.summary.txt.gz	MR Egger	11	0.0169733	0.0269779	-0.0359034	0.0698499	0.017 (-0.036- 0.070)	0.545
Right-grip	genus.Desulfovibrio.id.3173.summary.txt.gz	Weighted median	11	-0.00469185	0.00962249	-0.0235519	0.0141682	-0.005 (-0.024- 0.014)	0.626
Right-grip	genus.Desulfovibrio.id.3173.summary.txt.gz	Inverse variance weighted	11	0.00237664	0.0088259	-0.0149221	0.0196754	0.002 (-0.015- 0.020)	0.788
Right-grip	genus.Desulfovibrio.id.3173.summary.txt.gz	Simple mode	11	-0.0199344	0.0143843	-0.0481275	0.00825884	-0.020 (-0.048- 0.008)	0.196
Right-grip	genus.Desulfovibrio.id.3173.summary.txt.gz	Weighted mode	11	-0.0192786	0.0152415	-0.0491519	0.0105947	-0.019 (-0.049- 0.011)	0.235
Right-grip	genus.Dialister.id.2183.summary.txt.gz	MR Egger	11	-0.03295	0.0408256	-0.112968	0.0470682	-0.033 (-0.113- 0.047)	0.44
Right-grip	genus.Dialister.id.2183.summary.txt.gz	Weighted median	11	0.00241888	0.0111831	-0.0195001	0.0243378	0.002 (-0.020- 0.024)	0.829
Right-grip	genus.Dialister.id.2183.summary.txt.gz	Inverse variance weighted	11	0.00937176	0.0102795	-0.010776	0.0295195	0.009 (-0.011- 0.030)	0.362
Right-grip	genus.Dialister.id.2183.summary.txt.gz	Simple mode	11	0.00696066	0.0208674	-0.0339395	0.0478609	0.007 (-0.034- 0.048)	0.746
Right-grip	genus.Dialister.id.2183.summary.txt.gz	Weighted mode	11	0.00341667	0.018613	-0.0330648	0.0398982	0.003 (-0.033- 0.040)	0.858
Right-grip	genus.Dorea.id.1997.summary.txt.gz	MR Egger	11	-0.000711644	0.0216572	-0.0431598	0.0417365	-0.001 (-0.043- 0.042)	0.975
Right-grip	genus.Dorea.id.1997.summary.txt.gz	Weighted median	11	0.00303924	0.011096	-0.0187089	0.0247874	0.003 (-0.019- 0.025)	0.784
Right-grip	genus.Dorea.id.1997.summary.txt.gz	Inverse variance weighted	11	-0.00213255	0.00837793	-0.0185533	0.0142882	-0.002 (-0.019- 0.014)	0.799
Right-grip	genus.Dorea.id.1997.summary.txt.gz	Simple mode	11	0.0022205	0.0179237	-0.03291	0.037351	0.002 (-0.033- 0.037)	0.904
Right-grip	genus.Dorea.id.1997.summary.txt.gz	Weighted mode	11	0.000106327	0.0172341	-0.0336724	0.0338851	0.000 (-0.034- 0.034)	0.995
Right-grip	genus.Eggerthella.id.819.summary.txt.gz	MR Egger	11	0.0484165	0.0234568	0.00244125	0.0943918	0.048 ( 0.002- 0.094)	0.069
Right-grip	genus.Eggerthella.id.819.summary.txt.gz	Weighted median	11	0.00425543	0.00730007	-0.0100527	0.0185636	0.004 (-0.010- 0.019)	0.56
Right-grip	genus.Eggerthella.id.819.summary.txt.gz	Inverse variance weighted	11	-0.00055561	0.00584792	-0.0120175	0.0109063	-0.001 (-0.012- 0.011)	0.924
Right-grip	genus.Eggerthella.id.819.summary.txt.gz	Simple mode	11	0.00592413	0.0136778	-0.0208843	0.0327325	0.006 (-0.021- 0.033)	0.674
Right-grip	genus.Eggerthella.id.819.summary.txt.gz	Weighted mode	11	0.00710556	0.0128698	-0.0181193	0.0323304	0.007 (-0.018- 0.032)	0.593
Right-grip	genus.Eisenbergiella.id.11304.summary.txt.gz	MR Egger	11	0.0430455	0.0512871	-0.0574772	0.143568	0.043 (-0.057- 0.144)	0.423
Right-grip	genus.Eisenbergiella.id.11304.summary.txt.gz	Weighted median	11	0.00882798	0.00725613	-0.00539403	0.02305	0.009 (-0.005- 0.023)	0.224
Right-grip	genus.Eisenbergiella.id.11304.summary.txt.gz	Inverse variance weighted	11	0.0124814	0.00633835	5.82543e-05	0.0249046	0.012 ( 0.000- 0.025)	0.0489
Right-grip	genus.Eisenbergiella.id.11304.summary.txt.gz	Simple mode	11	0.00865925	0.0107097	-0.0123317	0.0296502	0.009 (-0.012- 0.030)	0.438
Right-grip	genus.Eisenbergiella.id.11304.summary.txt.gz	Weighted mode	11	0.00865925	0.011071	-0.01304	0.0303585	0.009 (-0.013- 0.030)	0.452
Right-grip	genus.Enterorhabdus.id.820.summary.txt.gz	MR Egger	7	-0.00193073	0.0239113	-0.0487969	0.0449354	-0.002 (-0.049- 0.045)	0.939
Right-grip	genus.Enterorhabdus.id.820.summary.txt.gz	Weighted median	7	0.00797458	0.00943269	-0.0105135	0.0264627	0.008 (-0.011- 0.026)	0.398
Right-grip	genus.Enterorhabdus.id.820.summary.txt.gz	Inverse variance weighted	7	0.00158202	0.00835727	-0.0147982	0.0179623	0.002 (-0.015- 0.018)	0.85
Right-grip	genus.Enterorhabdus.id.820.summary.txt.gz	Simple mode	7	0.0139653	0.0166657	-0.0186995	0.0466301	0.014 (-0.019- 0.047)	0.434
Right-grip	genus.Enterorhabdus.id.820.summary.txt.gz	Weighted mode	7	0.014497	0.0129312	-0.0108483	0.0398422	0.014 (-0.011- 0.040)	0.305
Right-grip	genus.Erysipelatoclostridium.id.11381.summary.txt.gz	MR Egger	16	0.00560436	0.0218911	-0.0373023	0.048511	0.006 (-0.037- 0.049)	0.802
Right-grip	genus.Erysipelatoclostridium.id.11381.summary.txt.gz	Weighted median	16	0.000690939	0.00753157	-0.0140709	0.0154528	0.001 (-0.014- 0.015)	0.927
Right-grip	genus.Erysipelatoclostridium.id.11381.summary.txt.gz	Inverse variance weighted	16	-0.00351754	0.00546337	-0.0142258	0.00719067	-0.004 (-0.014- 0.007)	0.52
Right-grip	genus.Erysipelatoclostridium.id.11381.summary.txt.gz	Simple mode	16	0.00162876	0.0129312	-0.0237165	0.026974	0.002 (-0.024- 0.027)	0.901
Right-grip	genus.Erysipelatoclostridium.id.11381.summary.txt.gz	Weighted mode	16	0.00235021	0.0134445	-0.024001	0.0287014	0.002 (-0.024- 0.029)	0.864
Right-grip	genus.ErysipelotrichaceaeUCG003.id.11384.summary.txt.gz	MR Egger	17	0.0168553	0.0233293	-0.0288701	0.0625806	0.017 (-0.029- 0.063)	0.481
Right-grip	genus.ErysipelotrichaceaeUCG003.id.11384.summary.txt.gz	Weighted median	17	0.00176708	0.00975489	-0.0173525	0.0208867	0.002 (-0.017- 0.021)	0.856
Right-grip	genus.ErysipelotrichaceaeUCG003.id.11384.summary.txt.gz	Inverse variance weighted	17	-0.00268193	0.00840527	-0.0191563	0.0137924	-0.003 (-0.019- 0.014)	0.75
Right-grip	genus.ErysipelotrichaceaeUCG003.id.11384.summary.txt.gz	Simple mode	17	0.00742715	0.020256	-0.0322746	0.0471289	0.007 (-0.032- 0.047)	0.719
Right-grip	genus.ErysipelotrichaceaeUCG003.id.11384.summary.txt.gz	Weighted mode	17	0.011155	0.0164661	-0.0211185	0.0434284	0.011 (-0.021- 0.043)	0.508
Right-grip	genus.Escherichia.Shigella.id.3504.summary.txt.gz	MR Egger	10	0.000842592	0.0365988	-0.070891	0.0725761	0.001 (-0.071- 0.073)	0.982
Right-grip	genus.Escherichia.Shigella.id.3504.summary.txt.gz	Weighted median	10	-0.00644677	0.0110804	-0.0281643	0.0152707	-0.006 (-0.028- 0.015)	0.561
Right-grip	genus.Escherichia.Shigella.id.3504.summary.txt.gz	Inverse variance weighted	10	0.00304933	0.0123852	-0.0212257	0.0273243	0.003 (-0.021- 0.027)	0.806
Right-grip	genus.Escherichia.Shigella.id.3504.summary.txt.gz	Simple mode	10	-0.0070551	0.0173153	-0.0409931	0.0268829	-0.007 (-0.041- 0.027)	0.693
Right-grip	genus.Escherichia.Shigella.id.3504.summary.txt.gz	Weighted mode	10	-0.0070551	0.0158449	-0.0381111	0.0240009	-0.007 (-0.038- 0.024)	0.667
Right-grip	genus.Faecalibacterium.id.2057.summary.txt.gz	MR Egger	10	0.00987568	0.0197601	-0.0288541	0.0486055	0.010 (-0.029- 0.049)	0.631
Right-grip	genus.Faecalibacterium.id.2057.summary.txt.gz	Weighted median	10	-0.0142346	0.0105592	-0.0349306	0.00646153	-0.014 (-0.035- 0.006)	0.178
Right-grip	genus.Faecalibacterium.id.2057.summary.txt.gz	Inverse variance weighted	10	-0.0191052	0.0109963	-0.040658	0.00244754	-0.019 (-0.041- 0.002)	0.082
Right-grip	genus.Faecalibacterium.id.2057.summary.txt.gz	Simple mode	10	-0.0129478	0.0139398	-0.0402698	0.0143743	-0.013 (-0.040- 0.014)	0.377
Right-grip	genus.Faecalibacterium.id.2057.summary.txt.gz	Weighted mode	10	-0.0137122	0.0107371	-0.0347569	0.00733255	-0.014 (-0.035- 0.007)	0.234
Right-grip	genus.FamilyXIIIAD3011group.id.11293.summary.txt.gz	MR Egger	13	-0.0306849	0.04812	-0.125	0.0636304	-0.031 (-0.125- 0.064)	0.537
Right-grip	genus.FamilyXIIIAD3011group.id.11293.summary.txt.gz	Weighted median	13	0.0146759	0.0104914	-0.0058873	0.0352391	0.015 (-0.006- 0.035)	0.162
Right-grip	genus.FamilyXIIIAD3011group.id.11293.summary.txt.gz	Inverse variance weighted	13	0.00439076	0.010022	-0.0152524	0.0240339	0.004 (-0.015- 0.024)	0.661
Right-grip	genus.FamilyXIIIAD3011group.id.11293.summary.txt.gz	Simple mode	13	0.0213489	0.0162578	-0.0105164	0.0532143	0.021 (-0.011- 0.053)	0.214
Right-grip	genus.FamilyXIIIAD3011group.id.11293.summary.txt.gz	Weighted mode	13	0.0192929	0.0152901	-0.0106757	0.0492614	0.019 (-0.011- 0.049)	0.231
Right-grip	genus.FamilyXIIIUCG001.id.11294.summary.txt.gz	MR Egger	8	0.00398634	0.0458815	-0.0859413	0.093914	0.004 (-0.086- 0.094)	0.934
Right-grip	genus.FamilyXIIIUCG001.id.11294.summary.txt.gz	Weighted median	8	0.000207723	0.0118413	-0.0230013	0.0234167	0.000 (-0.023- 0.023)	0.986
Right-grip	genus.FamilyXIIIUCG001.id.11294.summary.txt.gz	Inverse variance weighted	8	-0.0105617	0.0156565	-0.0412485	0.0201251	-0.011 (-0.041- 0.020)	0.5
Right-grip	genus.FamilyXIIIUCG001.id.11294.summary.txt.gz	Simple mode	8	0.00871819	0.0169383	-0.024481	0.0419173	0.009 (-0.024- 0.042)	0.623
Right-grip	genus.FamilyXIIIUCG001.id.11294.summary.txt.gz	Weighted mode	8	0.00303663	0.0152876	-0.026927	0.0330003	0.003 (-0.027- 0.033)	0.848
Right-grip	genus.Flavonifractor.id.2059.summary.txt.gz	MR Egger	6	0.0715638	0.0793319	-0.0839267	0.227054	0.072 (-0.084- 0.227)	0.418
Right-grip	genus.Flavonifractor.id.2059.summary.txt.gz	Weighted median	6	0.0216492	0.0136633	-0.00513095	0.0484293	0.022 (-0.005- 0.048)	0.113
Right-grip	genus.Flavonifractor.id.2059.summary.txt.gz	Inverse variance weighted	6	0.00434507	0.0180073	-0.0309493	0.0396394	0.004 (-0.031- 0.040)	0.809
Right-grip	genus.Flavonifractor.id.2059.summary.txt.gz	Simple mode	6	0.0269656	0.0213252	-0.0148318	0.068763	0.027 (-0.015- 0.069)	0.262
Right-grip	genus.Flavonifractor.id.2059.summary.txt.gz	Weighted mode	6	0.0260163	0.0212056	-0.0155467	0.0675794	0.026 (-0.016- 0.068)	0.274
Right-grip	genus.Fusicatenibacter.id.11305.summary.txt.gz	MR Egger	19	0.0281309	0.0269342	-0.0246602	0.080922	0.028 (-0.025- 0.081)	0.311
Right-grip	genus.Fusicatenibacter.id.11305.summary.txt.gz	Weighted median	19	0.00479158	0.0093686	-0.0135709	0.023154	0.005 (-0.014- 0.023)	0.609
Right-grip	genus.Fusicatenibacter.id.11305.summary.txt.gz	Inverse variance weighted	19	0.00490842	0.0067681	-0.00835704	0.0181739	0.005 (-0.008- 0.018)	0.468
Right-grip	genus.Fusicatenibacter.id.11305.summary.txt.gz	Simple mode	19	-0.000131057	0.0157985	-0.0310962	0.0308341	0.000 (-0.031- 0.031)	0.993
Right-grip	genus.Fusicatenibacter.id.11305.summary.txt.gz	Weighted mode	19	-0.000875357	0.0166664	-0.0335415	0.0317908	-0.001 (-0.034- 0.032)	0.959
Right-grip	genus.Gordonibacter.id.821.summary.txt.gz	MR Egger	12	-0.0141563	0.0207549	-0.054836	0.0265234	-0.014 (-0.055- 0.027)	0.511
Right-grip	genus.Gordonibacter.id.821.summary.txt.gz	Weighted median	12	0.00568885	0.00590103	-0.00587717	0.0172549	0.006 (-0.006- 0.017)	0.335
Right-grip	genus.Gordonibacter.id.821.summary.txt.gz	Inverse variance weighted	12	0.00236999	0.00477723	-0.00699339	0.0117334	0.002 (-0.007- 0.012)	0.62
Right-grip	genus.Gordonibacter.id.821.summary.txt.gz	Simple mode	12	0.00570089	0.0103838	-0.0146513	0.026053	0.006 (-0.015- 0.026)	0.594
Right-grip	genus.Gordonibacter.id.821.summary.txt.gz	Weighted mode	12	0.00610811	0.00934948	-0.0122169	0.0244331	0.006 (-0.012- 0.024)	0.527
Right-grip	genus.Haemophilus.id.3698.summary.txt.gz	MR Egger	9	0.020232	0.013953	-0.00711584	0.0475798	0.020 (-0.007- 0.048)	0.19
Right-grip	genus.Haemophilus.id.3698.summary.txt.gz	Weighted median	9	-0.000136647	0.0080429	-0.0159007	0.0156274	0.000 (-0.016- 0.016)	0.986
Right-grip	genus.Haemophilus.id.3698.summary.txt.gz	Inverse variance weighted	9	-0.00106506	0.0061683	-0.0131549	0.0110248	-0.001 (-0.013- 0.011)	0.863
Right-grip	genus.Haemophilus.id.3698.summary.txt.gz	Simple mode	9	-0.00437408	0.0132275	-0.0303	0.0215518	-0.004 (-0.030- 0.022)	0.749
Right-grip	genus.Haemophilus.id.3698.summary.txt.gz	Weighted mode	9	-0.001777	0.0112536	-0.0238341	0.0202801	-0.002 (-0.024- 0.020)	0.878
Right-grip	genus.Holdemanella.id.11393.summary.txt.gz	MR Egger	11	-0.0161104	0.0221476	-0.0595196	0.0272988	-0.016 (-0.060- 0.027)	0.485
Right-grip	genus.Holdemanella.id.11393.summary.txt.gz	Weighted median	11	-0.000395756	0.00792141	-0.0159217	0.0151302	0.000 (-0.016- 0.015)	0.96
Right-grip	genus.Holdemanella.id.11393.summary.txt.gz	Inverse variance weighted	11	-0.011087	0.00736113	-0.0255148	0.0033408	-0.011 (-0.026- 0.003)	0.132
Right-grip	genus.Holdemanella.id.11393.summary.txt.gz	Simple mode	11	6.06001e-05	0.0131504	-0.0257141	0.0258353	0.000 (-0.026- 0.026)	0.996
Right-grip	genus.Holdemanella.id.11393.summary.txt.gz	Weighted mode	11	0.000526603	0.0102284	-0.0195211	0.0205743	0.001 (-0.020- 0.021)	0.96
Right-grip	genus.Holdemania.id.2157.summary.txt.gz	MR Egger	15	0.00468059	0.0160159	-0.0267105	0.0360717	0.005 (-0.027- 0.036)	0.775
Right-grip	genus.Holdemania.id.2157.summary.txt.gz	Weighted median	15	0.00119108	0.00710592	-0.0127365	0.0151187	0.001 (-0.013- 0.015)	0.867
Right-grip	genus.Holdemania.id.2157.summary.txt.gz	Inverse variance weighted	15	-0.00281954	0.00543469	-0.0134715	0.00783244	-0.003 (-0.013- 0.008)	0.604
Right-grip	genus.Holdemania.id.2157.summary.txt.gz	Simple mode	15	-0.00490787	0.012834	-0.0300625	0.0202468	-0.005 (-0.030- 0.020)	0.708
Right-grip	genus.Holdemania.id.2157.summary.txt.gz	Weighted mode	15	-0.0023643	0.0114402	-0.0247872	0.0200586	-0.002 (-0.025- 0.020)	0.839
Right-grip	genus.Howardella.id.2000.summary.txt.gz	MR Egger	10	-0.0104534	0.0326025	-0.0743543	0.0534475	-0.010 (-0.074- 0.053)	0.757
Right-grip	genus.Howardella.id.2000.summary.txt.gz	Weighted median	10	-1.28462e-05	0.0068166	-0.0133734	0.0133477	0.000 (-0.013- 0.013)	0.998
Right-grip	genus.Howardella.id.2000.summary.txt.gz	Inverse variance weighted	10	0.00357878	0.00695237	-0.0100479	0.0172054	0.004 (-0.010- 0.017)	0.607
Right-grip	genus.Howardella.id.2000.summary.txt.gz	Simple mode	10	-9.16011e-05	0.0138222	-0.0271831	0.0269999	0.000 (-0.027- 0.027)	0.995
Right-grip	genus.Howardella.id.2000.summary.txt.gz	Weighted mode	10	-0.000637069	0.0128504	-0.0258239	0.0245497	-0.001 (-0.026- 0.025)	0.962
Right-grip	genus.Hungatella.id.11306.summary.txt.gz	MR Egger	5	-0.0220651	0.0413128	-0.103038	0.058908	-0.022 (-0.103- 0.059)	0.63
Right-grip	genus.Hungatella.id.11306.summary.txt.gz	Weighted median	5	0.00795214	0.00794977	-0.00762942	0.0235337	0.008 (-0.008- 0.024)	0.317
Right-grip	genus.Hungatella.id.11306.summary.txt.gz	Inverse variance weighted	5	0.00600768	0.0065319	-0.00679485	0.0188102	0.006 (-0.007- 0.019)	0.358
Right-grip	genus.Hungatella.id.11306.summary.txt.gz	Simple mode	5	0.00721079	0.00991391	-0.0122205	0.026642	0.007 (-0.012- 0.027)	0.507
Right-grip	genus.Hungatella.id.11306.summary.txt.gz	Weighted mode	5	0.00721079	0.0100181	-0.0124247	0.0268463	0.007 (-0.012- 0.027)	0.511
Right-grip	genus.Intestinibacter.id.11345.summary.txt.gz	MR Egger	15	0.0388578	0.0260335	-0.012168	0.0898835	0.039 (-0.012- 0.090)	0.159
Right-grip	genus.Intestinibacter.id.11345.summary.txt.gz	Weighted median	15	0.00112737	0.00893066	-0.0163767	0.0186315	0.001 (-0.016- 0.019)	0.9
Right-grip	genus.Intestinibacter.id.11345.summary.txt.gz	Inverse variance weighted	15	0.0109886	0.00794457	-0.00458273	0.02656	0.011 (-0.005- 0.027)	0.167
Right-grip	genus.Intestinibacter.id.11345.summary.txt.gz	Simple mode	15	-0.00179907	0.0153055	-0.0317978	0.0281997	-0.002 (-0.032- 0.028)	0.908
Right-grip	genus.Intestinibacter.id.11345.summary.txt.gz	Weighted mode	15	-0.00219469	0.0145955	-0.0308018	0.0264125	-0.002 (-0.031- 0.026)	0.883
Right-grip	genus.Intestinimonas.id.2062.summary.txt.gz	MR Egger	17	0.0347318	0.0137423	0.00779685	0.0616667	0.035 ( 0.008- 0.062)	0.0232
Right-grip	genus.Intestinimonas.id.2062.summary.txt.gz	Weighted median	17	0.00527178	0.00756686	-0.00955927	0.0201028	0.005 (-0.010- 0.020)	0.486
Right-grip	genus.Intestinimonas.id.2062.summary.txt.gz	Inverse variance weighted	17	0.00225455	0.00554509	-0.00861382	0.0131229	0.002 (-0.009- 0.013)	0.684
Right-grip	genus.Intestinimonas.id.2062.summary.txt.gz	Simple mode	17	0.00541335	0.013731	-0.0214994	0.0323261	0.005 (-0.021- 0.032)	0.699
Right-grip	genus.Intestinimonas.id.2062.summary.txt.gz	Weighted mode	17	0.00591678	0.0112189	-0.0160723	0.0279059	0.006 (-0.016- 0.028)	0.605
Right-grip	genus.Lachnoclostridium.id.11308.summary.txt.gz	MR Egger	13	0.0983595	0.0564154	-0.0122146	0.208934	0.098 (-0.012- 0.209)	0.109
Right-grip	genus.Lachnoclostridium.id.11308.summary.txt.gz	Weighted median	13	0.0103956	0.0133464	-0.0157633	0.0365545	0.010 (-0.016- 0.037)	0.436
Right-grip	genus.Lachnoclostridium.id.11308.summary.txt.gz	Inverse variance weighted	13	-0.000451565	0.0171696	-0.034104	0.0332009	0.000 (-0.034- 0.033)	0.979
Right-grip	genus.Lachnoclostridium.id.11308.summary.txt.gz	Simple mode	13	0.0130218	0.02349	-0.0330185	0.0590621	0.013 (-0.033- 0.059)	0.59
Right-grip	genus.Lachnoclostridium.id.11308.summary.txt.gz	Weighted mode	13	0.0152438	0.0228663	-0.0295742	0.0600617	0.015 (-0.030- 0.060)	0.518
Right-grip	genus.Lachnospira.id.2004.summary.txt.gz	MR Egger	6	0.0797966	0.071175	-0.0597063	0.2193	0.080 (-0.060- 0.219)	0.325
Right-grip	genus.Lachnospira.id.2004.summary.txt.gz	Weighted median	6	0.00184837	0.0145347	-0.0266396	0.0303364	0.002 (-0.027- 0.030)	0.899
Right-grip	genus.Lachnospira.id.2004.summary.txt.gz	Inverse variance weighted	6	-0.00510163	0.0119023	-0.0284302	0.018227	-0.005 (-0.028- 0.018)	0.668
Right-grip	genus.Lachnospira.id.2004.summary.txt.gz	Simple mode	6	0.00792113	0.022107	-0.0354086	0.0512509	0.008 (-0.035- 0.051)	0.735
Right-grip	genus.Lachnospira.id.2004.summary.txt.gz	Weighted mode	6	0.00816396	0.0213814	-0.0337435	0.0500714	0.008 (-0.034- 0.050)	0.718
Right-grip	genus.LachnospiraceaeFCS020group.id.11314.summary.txt.gz	MR Egger	13	-0.0269953	0.0230987	-0.0722687	0.0182781	-0.027 (-0.072- 0.018)	0.267
Right-grip	genus.LachnospiraceaeFCS020group.id.11314.summary.txt.gz	Weighted median	13	-0.00434323	0.0103068	-0.0245446	0.0158582	-0.004 (-0.025- 0.016)	0.673
Right-grip	genus.LachnospiraceaeFCS020group.id.11314.summary.txt.gz	Inverse variance weighted	13	-0.00682802	0.0091201	-0.0247034	0.0110474	-0.007 (-0.025- 0.011)	0.454
Right-grip	genus.LachnospiraceaeFCS020group.id.11314.summary.txt.gz	Simple mode	13	-0.0314837	0.0224819	-0.0755483	0.0125809	-0.031 (-0.076- 0.013)	0.187
Right-grip	genus.LachnospiraceaeFCS020group.id.11314.summary.txt.gz	Weighted mode	13	-0.0279398	0.0177417	-0.0627136	0.00683397	-0.028 (-0.063- 0.007)	0.141
Right-grip	genus.LachnospiraceaeNC2004group.id.11316.summary.txt.gz	MR Egger	9	0.0255747	0.0380826	-0.0490672	0.100217	0.026 (-0.049- 0.100)	0.523
Right-grip	genus.LachnospiraceaeNC2004group.id.11316.summary.txt.gz	Weighted median	9	-0.00523277	0.00862382	-0.0221355	0.0116699	-0.005 (-0.022- 0.012)	0.544
Right-grip	genus.LachnospiraceaeNC2004group.id.11316.summary.txt.gz	Inverse variance weighted	9	-0.000648159	0.00895798	-0.0182058	0.0169095	-0.001 (-0.018- 0.017)	0.942
Right-grip	genus.LachnospiraceaeNC2004group.id.11316.summary.txt.gz	Simple mode	9	-0.00556671	0.0140956	-0.0331942	0.0220608	-0.006 (-0.033- 0.022)	0.703
Right-grip	genus.LachnospiraceaeNC2004group.id.11316.summary.txt.gz	Weighted mode	9	-0.00789594	0.0145731	-0.0364592	0.0206673	-0.008 (-0.036- 0.021)	0.603
Right-grip	genus.LachnospiraceaeND3007group.id.11317.summary.txt.gz	MR Egger	3	0.271802	0.277432	-0.271964	0.815568	0.272 (-0.272- 0.816)	0.507
Right-grip	genus.LachnospiraceaeND3007group.id.11317.summary.txt.gz	Weighted median	3	-0.0119185	0.0207259	-0.0525413	0.0287043	-0.012 (-0.053- 0.029)	0.565
Right-grip	genus.LachnospiraceaeND3007group.id.11317.summary.txt.gz	Inverse variance weighted	3	-0.00801255	0.0164799	-0.0403132	0.0242881	-0.008 (-0.040- 0.024)	0.627
Right-grip	genus.LachnospiraceaeND3007group.id.11317.summary.txt.gz	Simple mode	3	-0.0168532	0.0247831	-0.0654281	0.0317218	-0.017 (-0.065- 0.032)	0.567
Right-grip	genus.LachnospiraceaeND3007group.id.11317.summary.txt.gz	Weighted mode	3	-0.0162461	0.0234579	-0.0622236	0.0297314	-0.016 (-0.062- 0.030)	0.56
Right-grip	genus.LachnospiraceaeNK4A136group.id.11319.summary.txt.gz	MR Egger	15	-0.0100446	0.0142377	-0.0379506	0.0178613	-0.010 (-0.038- 0.018)	0.493
Right-grip	genus.LachnospiraceaeNK4A136group.id.11319.summary.txt.gz	Weighted median	15	-0.00782611	0.00929006	-0.0260346	0.0103824	-0.008 (-0.026- 0.010)	0.4
Right-grip	genus.LachnospiraceaeNK4A136group.id.11319.summary.txt.gz	Inverse variance weighted	15	-0.000886918	0.00678981	-0.0141949	0.0124211	-0.001 (-0.014- 0.012)	0.896
Right-grip	genus.LachnospiraceaeNK4A136group.id.11319.summary.txt.gz	Simple mode	15	-0.0167664	0.0156278	-0.0473969	0.0138641	-0.017 (-0.047- 0.014)	0.301
Right-grip	genus.LachnospiraceaeNK4A136group.id.11319.summary.txt.gz	Weighted mode	15	-0.0114031	0.0114853	-0.0339144	0.0111081	-0.011 (-0.034- 0.011)	0.338
Right-grip	genus.LachnospiraceaeUCG001.id.11321.summary.txt.gz	MR Egger	13	-0.00333224	0.0329729	-0.0679592	0.0612947	-0.003 (-0.068- 0.061)	0.921
Right-grip	genus.LachnospiraceaeUCG001.id.11321.summary.txt.gz	Weighted median	13	0.0119477	0.00875746	-0.00521689	0.0291124	0.012 (-0.005- 0.029)	0.172
Right-grip	genus.LachnospiraceaeUCG001.id.11321.summary.txt.gz	Inverse variance weighted	13	0.0045347	0.00710436	-0.00938985	0.0184593	0.005 (-0.009- 0.018)	0.523
Right-grip	genus.LachnospiraceaeUCG001.id.11321.summary.txt.gz	Simple mode	13	0.0149609	0.0159345	-0.0162707	0.0461925	0.015 (-0.016- 0.046)	0.366
Right-grip	genus.LachnospiraceaeUCG001.id.11321.summary.txt.gz	Weighted mode	13	0.015574	0.0154632	-0.0147338	0.0458818	0.016 (-0.015- 0.046)	0.334
Right-grip	genus.LachnospiraceaeUCG004.id.11324.summary.txt.gz	MR Egger	14	0.0264513	0.0462795	-0.0642565	0.117159	0.026 (-0.064- 0.117)	0.578
Right-grip	genus.LachnospiraceaeUCG004.id.11324.summary.txt.gz	Weighted median	14	0.00387112	0.010355	-0.0164247	0.024167	0.004 (-0.016- 0.024)	0.709
Right-grip	genus.LachnospiraceaeUCG004.id.11324.summary.txt.gz	Inverse variance weighted	14	-7.57349e-05	0.0113529	-0.0223274	0.022176	0.000 (-0.022- 0.022)	0.995
Right-grip	genus.LachnospiraceaeUCG004.id.11324.summary.txt.gz	Simple mode	14	0.00722392	0.0173371	-0.0267567	0.0412046	0.007 (-0.027- 0.041)	0.684
Right-grip	genus.LachnospiraceaeUCG004.id.11324.summary.txt.gz	Weighted mode	14	0.00609956	0.0159443	-0.0251513	0.0373505	0.006 (-0.025- 0.037)	0.708
Right-grip	genus.LachnospiraceaeUCG008.id.11328.summary.txt.gz	MR Egger	13	-0.0422245	0.0495731	-0.139388	0.0549388	-0.042 (-0.139- 0.055)	0.413
Right-grip	genus.LachnospiraceaeUCG008.id.11328.summary.txt.gz	Weighted median	13	0.00500029	0.00897528	-0.0125913	0.0225918	0.005 (-0.013- 0.023)	0.577
Right-grip	genus.LachnospiraceaeUCG008.id.11328.summary.txt.gz	Inverse variance weighted	13	0.0063796	0.00969787	-0.0126282	0.0253874	0.006 (-0.013- 0.025)	0.511
Right-grip	genus.LachnospiraceaeUCG008.id.11328.summary.txt.gz	Simple mode	13	0.00644773	0.017791	-0.0284226	0.0413181	0.006 (-0.028- 0.041)	0.723
Right-grip	genus.LachnospiraceaeUCG008.id.11328.summary.txt.gz	Weighted mode	13	0.00510376	0.0158402	-0.0259431	0.0361506	0.005 (-0.026- 0.036)	0.753
Right-grip	genus.LachnospiraceaeUCG010.id.11330.summary.txt.gz	MR Egger	10	0.0529305	0.0198192	0.014085	0.0917761	0.053 ( 0.014- 0.092)	0.0283
Right-grip	genus.LachnospiraceaeUCG010.id.11330.summary.txt.gz	Weighted median	10	-0.00677283	0.0110735	-0.028477	0.0149313	-0.007 (-0.028- 0.015)	0.541
Right-grip	genus.LachnospiraceaeUCG010.id.11330.summary.txt.gz	Inverse variance weighted	10	-0.0011709	0.0101893	-0.021142	0.0188002	-0.001 (-0.021- 0.019)	0.909
Right-grip	genus.LachnospiraceaeUCG010.id.11330.summary.txt.gz	Simple mode	10	-0.0114297	0.0189199	-0.0485126	0.0256533	-0.011 (-0.049- 0.026)	0.561
Right-grip	genus.LachnospiraceaeUCG010.id.11330.summary.txt.gz	Weighted mode	10	-0.0114297	0.0206807	-0.0519638	0.0291045	-0.011 (-0.052- 0.029)	0.594
Right-grip	genus.Lactobacillus.id.1837.summary.txt.gz	MR Egger	10	-0.00854753	0.0471373	-0.100937	0.0838415	-0.009 (-0.101- 0.084)	0.861
Right-grip	genus.Lactobacillus.id.1837.summary.txt.gz	Weighted median	10	0.00538786	0.00808316	-0.0104551	0.0212309	0.005 (-0.010- 0.021)	0.505
Right-grip	genus.Lactobacillus.id.1837.summary.txt.gz	Inverse variance weighted	10	0.0136209	0.0155892	-0.0169339	0.0441757	0.014 (-0.017- 0.044)	0.382
Right-grip	genus.Lactobacillus.id.1837.summary.txt.gz	Simple mode	10	0.00774192	0.012039	-0.0158546	0.0313384	0.008 (-0.016- 0.031)	0.536
Right-grip	genus.Lactobacillus.id.1837.summary.txt.gz	Weighted mode	10	0.00934427	0.0103536	-0.0109488	0.0296373	0.009 (-0.011- 0.030)	0.39
Right-grip	genus.Lactococcus.id.1851.summary.txt.gz	MR Egger	9	-0.00204494	0.0229132	-0.0469548	0.0428649	-0.002 (-0.047- 0.043)	0.931
Right-grip	genus.Lactococcus.id.1851.summary.txt.gz	Weighted median	9	0.00760776	0.00693343	-0.00598177	0.0211973	0.008 (-0.006- 0.021)	0.273
Right-grip	genus.Lactococcus.id.1851.summary.txt.gz	Inverse variance weighted	9	0.0015989	0.00484217	-0.00789175	0.0110895	0.002 (-0.008- 0.011)	0.741
Right-grip	genus.Lactococcus.id.1851.summary.txt.gz	Simple mode	9	0.00961708	0.0106927	-0.0113406	0.0305747	0.010 (-0.011- 0.031)	0.395
Right-grip	genus.Lactococcus.id.1851.summary.txt.gz	Weighted mode	9	0.00976811	0.0108836	-0.0115638	0.0311	0.010 (-0.012- 0.031)	0.396
Right-grip	genus.Marvinbryantia.id.2005.summary.txt.gz	MR Egger	11	-0.00721125	0.0316315	-0.069209	0.0547865	-0.007 (-0.069- 0.055)	0.825
Right-grip	genus.Marvinbryantia.id.2005.summary.txt.gz	Weighted median	11	0.00987498	0.0104678	-0.010642	0.030392	0.010 (-0.011- 0.030)	0.345
Right-grip	genus.Marvinbryantia.id.2005.summary.txt.gz	Inverse variance weighted	11	0.00481812	0.00811513	-0.0110875	0.0207238	0.005 (-0.011- 0.021)	0.553
Right-grip	genus.Marvinbryantia.id.2005.summary.txt.gz	Simple mode	11	0.00989278	0.01613	-0.0217221	0.0415077	0.010 (-0.022- 0.042)	0.553
Right-grip	genus.Marvinbryantia.id.2005.summary.txt.gz	Weighted mode	11	0.00966877	0.015591	-0.0208896	0.0402271	0.010 (-0.021- 0.040)	0.549
Right-grip	genus.Methanobrevibacter.id.123.summary.txt.gz	MR Egger	6	0.0408654	0.0262364	-0.010558	0.0922888	0.041 (-0.011- 0.092)	0.194
Right-grip	genus.Methanobrevibacter.id.123.summary.txt.gz	Weighted median	6	-0.00669855	0.00753869	-0.0214744	0.00807728	-0.007 (-0.021- 0.008)	0.374
Right-grip	genus.Methanobrevibacter.id.123.summary.txt.gz	Inverse variance weighted	6	-0.01062	0.00919467	-0.0286416	0.00740152	-0.011 (-0.029- 0.007)	0.248
Right-grip	genus.Methanobrevibacter.id.123.summary.txt.gz	Simple mode	6	-0.00519332	0.00893656	-0.022709	0.0123223	-0.005 (-0.023- 0.012)	0.586
Right-grip	genus.Methanobrevibacter.id.123.summary.txt.gz	Weighted mode	6	-0.00456735	0.00856556	-0.0213558	0.0122211	-0.005 (-0.021- 0.012)	0.617
Right-grip	genus.Odoribacter.id.952.summary.txt.gz	MR Egger	7	-0.0887988	0.0667908	-0.219709	0.0421111	-0.089 (-0.220- 0.042)	0.241
Right-grip	genus.Odoribacter.id.952.summary.txt.gz	Weighted median	7	-0.00373302	0.0143021	-0.0317651	0.0242991	-0.004 (-0.032- 0.024)	0.794
Right-grip	genus.Odoribacter.id.952.summary.txt.gz	Inverse variance weighted	7	0.0217133	0.0239133	-0.0251568	0.0685835	0.022 (-0.025- 0.069)	0.364
Right-grip	genus.Odoribacter.id.952.summary.txt.gz	Simple mode	7	-0.00266207	0.0202408	-0.0423341	0.0370099	-0.003 (-0.042- 0.037)	0.9
Right-grip	genus.Odoribacter.id.952.summary.txt.gz	Weighted mode	7	-0.00421345	0.0178574	-0.0392139	0.030787	-0.004 (-0.039- 0.031)	0.821
Right-grip	genus.Olsenella.id.822.summary.txt.gz	MR Egger	11	-0.0258416	0.0213063	-0.067602	0.0159188	-0.026 (-0.068- 0.016)	0.256
Right-grip	genus.Olsenella.id.822.summary.txt.gz	Weighted median	11	-0.00376559	0.00633821	-0.0161885	0.00865731	-0.004 (-0.016- 0.009)	0.552
Right-grip	genus.Olsenella.id.822.summary.txt.gz	Inverse variance weighted	11	-0.00946732	0.00552499	-0.0202963	0.00136165	-0.009 (-0.020- 0.001)	0.087
Right-grip	genus.Olsenella.id.822.summary.txt.gz	Simple mode	11	-0.00435965	0.0104327	-0.0248077	0.0160884	-0.004 (-0.025- 0.016)	0.685
Right-grip	genus.Olsenella.id.822.summary.txt.gz	Weighted mode	11	-0.00435965	0.00941028	-0.0228038	0.0140845	-0.004 (-0.023- 0.014)	0.653
Right-grip	genus.Oscillibacter.id.2063.summary.txt.gz	MR Egger	14	0.00953022	0.0307189	-0.0506788	0.0697393	0.010 (-0.051- 0.070)	0.762
Right-grip	genus.Oscillibacter.id.2063.summary.txt.gz	Weighted median	14	0.00644739	0.00786873	-0.00897532	0.0218701	0.006 (-0.009- 0.022)	0.413
Right-grip	genus.Oscillibacter.id.2063.summary.txt.gz	Inverse variance weighted	14	-0.0019357	0.00819766	-0.0180031	0.0141317	-0.002 (-0.018- 0.014)	0.813
Right-grip	genus.Oscillibacter.id.2063.summary.txt.gz	Simple mode	14	0.00701519	0.0115057	-0.0155359	0.0295663	0.007 (-0.016- 0.030)	0.553
Right-grip	genus.Oscillibacter.id.2063.summary.txt.gz	Weighted mode	14	0.00734455	0.010048	-0.0123494	0.0270386	0.007 (-0.012- 0.027)	0.478
Right-grip	genus.Oscillospira.id.2064.summary.txt.gz	MR Egger	9	-0.0414229	0.0329619	-0.106028	0.0231824	-0.041 (-0.106- 0.023)	0.249
Right-grip	genus.Oscillospira.id.2064.summary.txt.gz	Weighted median	9	-0.0162616	0.0102071	-0.0362675	0.00374426	-0.016 (-0.036- 0.004)	0.111
Right-grip	genus.Oscillospira.id.2064.summary.txt.gz	Inverse variance weighted	9	-0.00882388	0.00783775	-0.0241859	0.0065381	-0.009 (-0.024- 0.007)	0.26
Right-grip	genus.Oscillospira.id.2064.summary.txt.gz	Simple mode	9	-0.0156251	0.0184832	-0.0518522	0.020602	-0.016 (-0.052- 0.021)	0.422
Right-grip	genus.Oscillospira.id.2064.summary.txt.gz	Weighted mode	9	-0.0156251	0.0184381	-0.0517638	0.0205135	-0.016 (-0.052- 0.021)	0.421
Right-grip	genus.Oxalobacter.id.2978.summary.txt.gz	MR Egger	11	-0.0389176	0.0298493	-0.0974223	0.019587	-0.039 (-0.097- 0.020)	0.225
Right-grip	genus.Oxalobacter.id.2978.summary.txt.gz	Weighted median	11	-0.00261159	0.00648992	-0.0153318	0.0101087	-0.003 (-0.015- 0.010)	0.687
Right-grip	genus.Oxalobacter.id.2978.summary.txt.gz	Inverse variance weighted	11	0.00221147	0.00680953	-0.0111352	0.0155581	0.002 (-0.011- 0.016)	0.745
Right-grip	genus.Oxalobacter.id.2978.summary.txt.gz	Simple mode	11	-0.00343913	0.00899323	-0.0210659	0.0141876	-0.003 (-0.021- 0.014)	0.71
Right-grip	genus.Oxalobacter.id.2978.summary.txt.gz	Weighted mode	11	-0.00300964	0.00881735	-0.0202917	0.0142724	-0.003 (-0.020- 0.014)	0.74
Right-grip	genus.Parabacteroides.id.954.summary.txt.gz	MR Egger	6	0.0116603	0.0328483	-0.0527223	0.0760429	0.012 (-0.053- 0.076)	0.741
Right-grip	genus.Parabacteroides.id.954.summary.txt.gz	Weighted median	6	0.0281492	0.0141864	0.000343756	0.0559546	0.028 ( 0.000- 0.056)	0.0472
Right-grip	genus.Parabacteroides.id.954.summary.txt.gz	Inverse variance weighted	6	0.0296903	0.0108211	0.00848089	0.0508998	0.030 ( 0.008- 0.051)	0.00607
Right-grip	genus.Parabacteroides.id.954.summary.txt.gz	Simple mode	6	0.0335253	0.0188663	-0.00345265	0.0705033	0.034 (-0.003- 0.071)	0.136
Right-grip	genus.Parabacteroides.id.954.summary.txt.gz	Weighted mode	6	0.0192362	0.0176793	-0.0154153	0.0538878	0.019 (-0.015- 0.054)	0.326
Right-grip	genus.Paraprevotella.id.962.summary.txt.gz	MR Egger	13	-0.0154127	0.0164575	-0.0476694	0.0168439	-0.015 (-0.048- 0.017)	0.369
Right-grip	genus.Paraprevotella.id.962.summary.txt.gz	Weighted median	13	-0.0170948	0.00686459	-0.0305494	-0.00364026	-0.017 (-0.031--0.004)	0.0128
Right-grip	genus.Paraprevotella.id.962.summary.txt.gz	Inverse variance weighted	13	-0.0135755	0.00500634	-0.023388	-0.00376309	-0.014 (-0.023--0.004)	0.00669
Right-grip	genus.Paraprevotella.id.962.summary.txt.gz	Simple mode	13	-0.0173303	0.0113209	-0.0395193	0.0048586	-0.017 (-0.040- 0.005)	0.152
Right-grip	genus.Paraprevotella.id.962.summary.txt.gz	Weighted mode	13	-0.0175034	0.0115927	-0.0402251	0.00521838	-0.018 (-0.040- 0.005)	0.157
Right-grip	genus.Parasutterella.id.2892.summary.txt.gz	MR Egger	15	0.0142946	0.0272557	-0.0391265	0.0677158	0.014 (-0.039- 0.068)	0.609
Right-grip	genus.Parasutterella.id.2892.summary.txt.gz	Weighted median	15	-0.00881438	0.00904907	-0.0265506	0.0089218	-0.009 (-0.027- 0.009)	0.33
Right-grip	genus.Parasutterella.id.2892.summary.txt.gz	Inverse variance weighted	15	-0.00902728	0.00896976	-0.026608	0.00855344	-0.009 (-0.027- 0.009)	0.314
Right-grip	genus.Parasutterella.id.2892.summary.txt.gz	Simple mode	15	-0.00521493	0.0142537	-0.0331521	0.0227222	-0.005 (-0.033- 0.023)	0.72
Right-grip	genus.Parasutterella.id.2892.summary.txt.gz	Weighted mode	15	-0.00782574	0.0128582	-0.0330278	0.0173763	-0.008 (-0.033- 0.017)	0.553
Right-grip	genus.Peptococcus.id.2037.summary.txt.gz	MR Egger	14	0.0402757	0.0180577	0.00488263	0.0756688	0.040 ( 0.005- 0.076)	0.0456
Right-grip	genus.Peptococcus.id.2037.summary.txt.gz	Weighted median	14	0.00117762	0.00609341	-0.0107655	0.0131207	0.001 (-0.011- 0.013)	0.847
Right-grip	genus.Peptococcus.id.2037.summary.txt.gz	Inverse variance weighted	14	0.00435609	0.00486424	-0.00517782	0.01389	0.004 (-0.005- 0.014)	0.371
Right-grip	genus.Peptococcus.id.2037.summary.txt.gz	Simple mode	14	-0.00103105	0.0107713	-0.0221428	0.0200808	-0.001 (-0.022- 0.020)	0.925
Right-grip	genus.Peptococcus.id.2037.summary.txt.gz	Weighted mode	14	-0.00152015	0.0107378	-0.0225663	0.019526	-0.002 (-0.023- 0.020)	0.89
Right-grip	genus.Phascolarctobacterium.id.2168.summary.txt.gz	MR Egger	11	-0.00455209	0.0313718	-0.0660408	0.0569366	-0.005 (-0.066- 0.057)	0.888
Right-grip	genus.Phascolarctobacterium.id.2168.summary.txt.gz	Weighted median	11	0.00857279	0.0091856	-0.00943099	0.0265766	0.009 (-0.009- 0.027)	0.351
Right-grip	genus.Phascolarctobacterium.id.2168.summary.txt.gz	Inverse variance weighted	11	0.00899066	0.00704443	-0.00481642	0.0227978	0.009 (-0.005- 0.023)	0.202
Right-grip	genus.Phascolarctobacterium.id.2168.summary.txt.gz	Simple mode	11	0.0160924	0.0155501	-0.0143857	0.0465706	0.016 (-0.014- 0.047)	0.325
Right-grip	genus.Phascolarctobacterium.id.2168.summary.txt.gz	Weighted mode	11	0.0156563	0.0141981	-0.0121721	0.0434846	0.016 (-0.012- 0.043)	0.296
Right-grip	genus.Prevotella7.id.11182.summary.txt.gz	MR Egger	11	0.00452568	0.0242579	-0.0430198	0.0520712	0.005 (-0.043- 0.052)	0.856
Right-grip	genus.Prevotella7.id.11182.summary.txt.gz	Weighted median	11	0.00649248	0.00504142	-0.00338871	0.0163737	0.006 (-0.003- 0.016)	0.198
Right-grip	genus.Prevotella7.id.11182.summary.txt.gz	Inverse variance weighted	11	0.00545371	0.00406869	-0.00252093	0.0134284	0.005 (-0.003- 0.013)	0.18
Right-grip	genus.Prevotella7.id.11182.summary.txt.gz	Simple mode	11	0.00727969	0.00774805	-0.0079065	0.0224659	0.007 (-0.008- 0.022)	0.37
Right-grip	genus.Prevotella7.id.11182.summary.txt.gz	Weighted mode	11	0.00727969	0.0084613	-0.00930445	0.0238638	0.007 (-0.009- 0.024)	0.41
Right-grip	genus.Prevotella9.id.11183.summary.txt.gz	MR Egger	15	-0.0285762	0.0200015	-0.0677792	0.0106268	-0.029 (-0.068- 0.011)	0.177
Right-grip	genus.Prevotella9.id.11183.summary.txt.gz	Weighted median	15	-0.0155631	0.00833953	-0.0319086	0.000782357	-0.016 (-0.032- 0.001)	0.062
Right-grip	genus.Prevotella9.id.11183.summary.txt.gz	Inverse variance weighted	15	-0.0136312	0.00670841	-0.0267797	-0.000482759	-0.014 (-0.027- 0.000)	0.0422
Right-grip	genus.Prevotella9.id.11183.summary.txt.gz	Simple mode	15	-0.0309333	0.0161834	-0.0626528	0.000786201	-0.031 (-0.063- 0.001)	0.077
Right-grip	genus.Prevotella9.id.11183.summary.txt.gz	Weighted mode	15	-0.0309333	0.0173055	-0.0648521	0.00298552	-0.031 (-0.065- 0.003)	0.096
Right-grip	genus.RikenellaceaeRC9gutgroup.id.11191.summary.txt.gz	MR Egger	13	-0.0543346	0.0239215	-0.101221	-0.00744853	-0.054 (-0.101--0.007)	0.0442
Right-grip	genus.RikenellaceaeRC9gutgroup.id.11191.summary.txt.gz	Weighted median	13	-0.000321874	0.00514929	-0.0104145	0.00977074	0.000 (-0.010- 0.010)	0.95
Right-grip	genus.RikenellaceaeRC9gutgroup.id.11191.summary.txt.gz	Inverse variance weighted	13	0.00434808	0.00463521	-0.00473692	0.0134331	0.004 (-0.005- 0.013)	0.348
Right-grip	genus.RikenellaceaeRC9gutgroup.id.11191.summary.txt.gz	Simple mode	13	-0.00166576	0.00776692	-0.0168889	0.0135574	-0.002 (-0.017- 0.014)	0.834
Right-grip	genus.RikenellaceaeRC9gutgroup.id.11191.summary.txt.gz	Weighted mode	13	-0.00149588	0.00737022	-0.0159415	0.0129498	-0.001 (-0.016- 0.013)	0.843
Right-grip	genus.Romboutsia.id.11347.summary.txt.gz	MR Egger	14	0.0167301	0.022325	-0.0270269	0.0604872	0.017 (-0.027- 0.060)	0.468
Right-grip	genus.Romboutsia.id.11347.summary.txt.gz	Weighted median	14	0.00164477	0.0102314	-0.0184087	0.0216982	0.002 (-0.018- 0.022)	0.872
Right-grip	genus.Romboutsia.id.11347.summary.txt.gz	Inverse variance weighted	14	0.00306564	0.00850221	-0.0135987	0.01973	0.003 (-0.014- 0.020)	0.718
Right-grip	genus.Romboutsia.id.11347.summary.txt.gz	Simple mode	14	-0.022113	0.0203142	-0.0619288	0.0177027	-0.022 (-0.062- 0.018)	0.296
Right-grip	genus.Romboutsia.id.11347.summary.txt.gz	Weighted mode	14	-0.0209682	0.0176625	-0.0555866	0.0136503	-0.021 (-0.056- 0.014)	0.256
Right-grip	genus.Roseburia.id.2012.summary.txt.gz	MR Egger	14	0.0315669	0.0305599	-0.0283306	0.0914643	0.032 (-0.028- 0.091)	0.322
Right-grip	genus.Roseburia.id.2012.summary.txt.gz	Weighted median	14	0.0128494	0.0109741	-0.00865991	0.0343586	0.013 (-0.009- 0.034)	0.242
Right-grip	genus.Roseburia.id.2012.summary.txt.gz	Inverse variance weighted	14	0.0047088	0.0105112	-0.0158932	0.0253108	0.005 (-0.016- 0.025)	0.654
[truncated: 338 more rows]

## Sheet: Supplementary Table S5. The est
Supplementary Table S5. The estimates of two-sample MR of gut microbiome and hand grip strength (Left) (P < 1×10-5)
[truncated: 1,057 more rows]

[truncated: 5 more sheets: Supplementary Table S6. The est, Supplementary Table S7. The est, Supplementary Table S8. The est, Supplementary Table S9. The est, Supplementary Table S10. Revers]
